# Supplementary material for: Meta-Analysis of Gene Expression and Identification of Biological Regulatory Mechanisms in Alzheimer's Disease
Source: Front Neurosci. 2019 Jul 3;13:633. doi: 10.3389/fnins.2019.00633 (PMC6616202; doi:10.3389/fnins.2019.00633)
Supplement: Table S3 — Results of sub-meta-analysis of EC brain regions on males and females. [file Table_3.xls]

## Sheet: Female
GeneID	Meta. pval	Meta.fold change	Meta.FDR	Meta.z-score
IER5L	0.0365677	-3.36481	0.551937	0.000111279
ZNF793	0.0452411	-3.1064	0.583342	0.000361438
GOSR1	0.011501	-2.98464	0.651796	0.000618168
ZNF770	0.014155	-2.90229	0.93448	0.000878842
TSC22D2	0.0418322	-2.80231	0.678854	0.00133119
SLC35F1	0.00388863	-2.78863	0.753255	0.00140983
TRIM52	0.0399286	-2.75957	0.478546	0.00158156
FAM53C	0.0160106	-2.63063	0.784633	0.00261922
PHF14	0.0289247	-2.58663	0.81255	0.00310201
FLJ41455	0.0364796	-2.57446	0.422236	0.00323936
LASP1	0.0151992	-2.5616	0.891094	0.00339883
SPRY4	0.00509562	-2.53895	0.384578	0.00369127
TSHZ1	0.00811899	-2.53404	0.364765	0.00376268
AGAP3	0.0186478	-2.53033	0.323377	0.00381941
CENPBD1P1	0.0450669	-2.50245	0.595623	0.00424328
PHF13	0.0314918	-2.49113	0.807126	0.00442334
FAM155B	0.0479514	-2.4564	0.61404	0.00501961
MAFG	0.0177873	-2.43768	0.68019	0.0053736
PPP1R13B	0.0400096	-2.43456	0.877932	0.00543559
LRRTM2	0.00583886	-2.43212	0.719502	0.00548641
XYLT1	0.0285475	-2.42453	0.80926	0.005645
CHST11	0.020851	-2.41556	0.381158	0.00584259
IER5	0.0116874	-2.36936	0.538414	0.00691661
UNC79	0.0185567	-2.34583	0.79732	0.00754266
SIPA1L2	0.0296156	-2.31745	0.92218	0.00832731
TRIP13	0.018777	-2.30432	0.782122	0.00872489
KIAA1522	0.0473567	-2.2911	0.443176	0.00914701
SH3RF3	0.022991	-2.27019	0.810544	0.00985915
CSMD3	0.025594	-2.24424	0.826465	0.0107776
ALDH8A1	0.03224	-2.21795	0.836208	0.0117919
SGK494	0.0348702	-2.19342	0.864974	0.0128523
ZNF385D	0.041543	-2.1878	0.869515	0.01309
ZCCHC2	0.0348266	-2.18501	0.370811	0.0132177
CKS2	0.0173727	-2.17654	0.707811	0.0136107
CELF4	0.0183827	-2.17541	0.86069	0.0136678
SPATS2L	0.0277078	-2.16396	0.698879	0.0142279
DLX6-AS1	0.0104653	-2.16179	0.744635	0.0143296
IRF2BPL	0.0259453	-2.16034	0.850064	0.0143951
HSPH1	0.00608859	-2.15195	0.752518	0.0148012
HRH1	0.0198532	-2.13287	0.434085	0.0157324
VGLL4	0.0401108	-2.12409	0.725741	0.0161926
CX3CL1	0.0238853	-2.1103	0.974765	0.0169361
NAPB	0.0138623	-2.10933	0.756493	0.0169926
ASPHD2	0.015381	-2.10742	0.82453	0.0170969
NFIL3	0.0116609	-2.09441	0.509277	0.0178222
OXTR	0.0364938	-2.08793	0.495647	0.0182003
GADD45A	0.0103882	-2.0842	0.848388	0.0184261
UGCG	0.0149821	-2.08103	0.597376	0.0186294
SETBP1	0.0449686	-2.07087	0.88406	0.0192384
SLC32A1	0.00857878	-2.07031	0.993957	0.0192736
MANF	0.0275965	-2.06931	0.533177	0.0193341
RNF165	0.0487853	-2.06133	0.635634	0.0198381
LARGE1	0.0323813	-2.05525	0.82801	0.0202506
IFT20	0.0435327	-2.0515	0.85891	0.0204955
SOCS3	0.0339346	-2.03739	0.805667	0.0214416
FAM226A	0.0338943	-2.03389	0.932534	0.0216819
KIAA0895	0.0405089	-2.03122	0.804719	0.0218683
UBR2	0.0388728	-2.02126	0.485655	0.0225616
HSPA4L	0.0166347	-2.01591	0.771646	0.0229509
LYPD1	0.0399452	-2.00521	0.984722	0.0237151
C1ORF52	0.0413478	-1.99665	0.986092	0.0243508
SCAI	0.0293446	-1.99138	0.997862	0.0247454
SLN	0.0376485	-1.98036	0.928265	0.0256102
CRYZ	0.0428963	-1.97028	0.679118	0.0263964
FAM126B	0.0343953	-1.9607	0.958915	0.0271788
PPP2R5E	0.0457519	-1.95991	0.860277	0.0272437
GFOD1	0.018682	-1.95008	0.775917	0.0280314
SHANK2	0.0486907	-1.94673	0.814439	0.0283144
POLR2H	0.03848	-1.94589	0.320191	0.028384
HSPD1	0.00580053	-1.94172	0.387551	0.0287374
ZBTB21	0.038839	-1.93428	0.883916	0.0293864
RPL27A	0.0123117	-1.92242	0.686895	0.0304563
ZFAND2A	0.0392699	-1.92124	0.965743	0.0305698
BCL11B	0.0296765	-1.91926	0.734522	0.0307542
KALRN	0.0412953	-1.91648	0.837208	0.0310147
NKRF	0.0322628	-1.90687	0.673185	0.0319161
RPS6KA3	0.0477435	-1.90024	0.516581	0.0325491
SPRY2	0.0154019	-1.89983	0.647875	0.0325903
SOCS7	0.0357896	-1.895	0.66971	0.0330591
NETO2	0.0294379	-1.89095	0.775225	0.0334503
MTPN	0.0409614	-1.89041	0.943315	0.0335033
BMT2	0.0306212	-1.88467	0.319178	0.0340617
UBE2B	0.0333515	-1.87805	0.703979	0.0347142
PAPD5	0.0325929	-1.8697	0.550723	0.0355508
CBX6	0.0204736	-1.86837	0.532781	0.035691
DEDD2	0.0188695	-1.86037	0.83127	0.0365499
RUNX1T1	0.0415575	-1.85822	0.684733	0.0367836
LBH	0.0439631	-1.8566	0.384469	0.0369422
EED	0.0323412	-1.84914	0.799773	0.037728
SLC24A3	0.0157208	-1.8481	0.478633	0.0378368
PPP1R14C	0.0398182	-1.84775	0.98322	0.0378747
PTGES3	0.00711989	-1.8463	0.353051	0.0380329
PAK3	0.0104675	-1.84221	0.799107	0.0384993
EGR1	0.00847758	-1.84128	0.324592	0.0386027
MORF4L2	0.0346617	-1.84009	0.920187	0.0387396
CDH2	0.0432063	-1.83052	0.38938	0.0398309
VPS37C	0.0478121	-1.82618	0.589189	0.040331
FRMPD4	0.0370612	-1.8092	0.719542	0.0423106
ST6GAL2	0.0449031	-1.80613	0.918564	0.0426711
VIP	0.018701	-1.77725	0.701121	0.0462018
MEG3	0.0259144	-1.77047	0.789783	0.0470726
TMEM158	0.0190136	-1.77026	0.527729	0.0471002
STX1A	0.0252008	-1.76967	0.592182	0.0471711
PNOC	0.0413088	-1.76906	0.733203	0.0472524
CRH	0.0281012	-1.76871	0.659486	0.0473004
STARD4	0.0466395	-1.76842	0.772016	0.04734
DOK5	0.032297	-1.76029	0.931996	0.0483889
MMD	0.0272693	-1.75762	0.815453	0.0487374
THRB	0.0300668	-1.75547	0.841889	0.0490324
ARPP21	0.0398931	-1.74879	0.912406	0.0499374
CERS6	0.0449401	-1.74103	0.743516	0.0509954
HSP90B1	0.0484436	-1.74067	0.66561	0.0510447
DNAJA1	0.0277694	-1.74048	0.827577	0.0510723
ZMYND8	0.0421314	-1.7402	0.39483	0.0511134
PGAP1	0.0449324	-1.7359	0.89096	0.0517172
GPR158	0.040039	-1.72249	0.993555	0.0535855
GNG4	0.0440709	-1.71147	0.711378	0.0551874
HOMER1	0.0151125	-1.70436	0.791615	0.0562264
KHDRBS3	0.0497926	-1.70278	0.609746	0.0564686
ERRFI1	0.0195109	-1.70055	0.491149	0.0568038
NBEA	0.0355611	-1.69977	0.718709	0.0569162
HSP90AA1	0.0146658	-1.68136	0.425378	0.0597268
SCG2	0.0116385	-1.68039	0.73477	0.0598769
KDM2A	0.0392237	-1.67506	0.327541	0.060729
TSPAN13	0.0480986	-1.67296	0.931658	0.061071
AHSA1	0.0359547	-1.66802	0.825489	0.0618547
JUN	0.0331548	-1.66747	0.425854	0.0619476
BANP	0.0346588	-1.66742	0.330561	0.0619579
PMEPA1	0.0360998	-1.66145	0.490042	0.0629417
THOC3	0.0348904	-1.65663	0.909045	0.0637355
TAC1	0.00838273	-1.65426	0.703239	0.064143
RAP1GAP2	0.0406576	-1.65392	0.781668	0.0642067
KIT	0.0251938	-1.64099	0.491603	0.0664123
NCAN	0.0363578	-1.63101	0.53824	0.0681501
DOK6	0.0400642	-1.62858	0.695836	0.0685737
PCAT19	0.0426045	-1.6285	0.578165	0.068586
NEURL1B	0.0318337	-1.61738	0.460267	0.0705516
KIF5A	0.0409472	-1.61312	0.709916	0.0713367
SAT1	0.0337073	-1.60379	0.505927	0.0730345
TCERG1L	0.0463994	-1.59411	0.803127	0.0748299
CPEB4	0.0345824	-1.59314	0.386758	0.0750078
KIAA1644	0.0450739	-1.58002	0.533835	0.0774879
PITPNM3	0.0408852	-1.57656	0.606872	0.0781716
ATF4	0.0306834	-1.56748	0.526912	0.0799268
CALB2	0.035914	-1.56549	0.39795	0.0803251
ANKRD6	0.0499709	-1.55945	0.644688	0.0814974
FZD3	0.0218926	-1.54722	0.449185	0.0839022
BRINP3	0.0394708	-1.52812	0.388487	0.087859
PHYHIPL	0.0488717	-1.52602	0.512484	0.0883083
RGS2	0.0206626	-1.52424	0.60292	0.0886868
ERC2	0.0394482	-1.52166	0.725052	0.0892324
EGR3	0.0339397	-1.51475	0.988477	0.0907021
HMGCR	0.0482184	-1.51445	0.779155	0.0907687
KLF10	0.0493919	-1.49524	0.681314	0.0949861
SST	0.0326216	-1.49517	0.764081	0.0950021
FAM153B	0.0448354	-1.48838	0.915056	0.0965107
ERBB4	0.0394263	-1.48547	0.437085	0.0971817
XPO1	0.0473015	-1.48403	0.499699	0.0974986
KAT2A	0.045157	-1.47966	0.432479	0.0985111
RAB3GAP1	0.0406681	-1.43643	0.350635	0.108768
IRS2	0.0499571	-1.43147	0.456015	0.109986
PFKFB3	0.0345833	-1.41432	0.571906	0.114309
GAD1	0.0364371	-1.41393	0.554582	0.114406
NPTX2	0.0389192	-1.38743	0.838295	0.121387
SYNPR	0.0420519	-1.38162	0.536357	0.122964
CHRDL1	0.0382198	-1.35839	0.377078	0.129403
RPS4Y1	0.0442262	-1.35388	0.504475	0.130652
MRPS6	0.0340102	-1.34801	0.377577	0.132302
SOWAHA	0.0445333	-1.32571	0.511157	0.138778
FNBP1L	0.0479137	-1.2114	0.357175	0.175435
SLC14A1	0.0293597	1.41825	0.367296	0.113298
MT1M	0.0293413	1.62488	0.430619	0.0692072
PRR18	0.0343316	1.79184	0.477934	0.0443881
CLTCL1	0.0467133	1.96818	0.787823	0.0265663
MT1X	0.0154766	2.0034	0.373279	0.0238464

## Sheet: Male
GeneID	Meta. pval	Meta.fold change	Meta.FDR	Meta.z-score
TBL3	0.0111667	-3.47459	0.550381	0.000179843
ARMC7	0.0372962	-3.46885	0.772348	0.000184881
NCOR2	0.00939585	-3.45994	0.967224	0.000190576
ZNF48	0.00393376	-3.22748	0.330235	0.000486955
CPTP	0.00689952	-3.1582	0.869047	0.000640293
STK32C	0.00440954	-3.13592	0.469478	0.000697904
NACC1	0.0153856	-3.10902	0.893944	0.000774134
PRR4	0.0114517	-3.0611	0.434791	0.000925938
PELP1	0.00779457	-3.02278	0.436892	0.00106854
SPATC1L	0.0126536	-2.94812	0.494485	0.00140786
STRN4	0.0110979	-2.94285	0.356427	0.00143392
YDJC	0.0355445	-2.92729	0.43431	0.00151103
SH3GL1	0.0249852	-2.92234	0.733522	0.00153775
NBL1	0.00174323	-2.91911	0.406279	0.00155747
UQCC3	0.0218271	-2.89311	0.470284	0.00171716
PINLYP	0.0198554	-2.87923	0.456903	0.0018039
ABCA3	0.00601717	-2.84711	0.318222	0.00201879
LINGO1	0.000588377	-2.82606	0.330733	0.00217345
KHSRP	0.0347331	-2.7581	0.647305	0.0027305
LRWD1	0.0272417	-2.75228	0.617362	0.00277979
ETFB	0.0394055	-2.71467	0.797631	0.00314035
DVL1	0.0210228	-2.71456	0.533353	0.00314122
COL24A1	0.00412937	-2.7082	0.577531	0.00320037
FDX1L	0.0255604	-2.65356	0.325916	0.00384132
EXTL1	0.0128944	-2.64222	0.629369	0.00398918
RPS26	0.00200894	-2.63023	0.590303	0.00414558
CPLX2	0.0022028	-2.62598	0.407069	0.00421283
DENND1C	0.0345213	-2.62366	0.984331	0.00424569
CHPF	0.015376	-2.59452	0.342521	0.00465926
TNFRSF14	0.0246119	-2.58559	0.429056	0.00479639
CYFIP2	0.00215264	-2.5759	0.413347	0.00493483
NPM2	0.0127077	-2.56337	0.730274	0.00514381
FAAH	0.025079	-2.55521	0.577403	0.00528335
NOC4L	0.0266443	-2.54872	0.490513	0.00539353
CDC34	0.0414585	-2.53508	0.577657	0.00562354
FAM228B	0.019062	-2.52323	0.362338	0.00583339
TMEM256	0.0361786	-2.51269	0.325023	0.00602747
BEGAIN	0.00949596	-2.50447	0.596788	0.0061865
CHRNA1	0.0138873	-2.49701	0.54419	0.00633809
CHD5	0.00488971	-2.49031	0.392194	0.00647237
SGPP2	0.0106554	-2.46963	0.408432	0.00690653
TRIM28	0.0233226	-2.46948	0.318657	0.00690938
PGP	0.00912861	-2.46205	0.38567	0.00707301
TBC1D9B	0.0449609	-2.4605	0.526116	0.00710806
C19ORF60	0.0167024	-2.45551	0.45018	0.00721737
FAM189A1	0.00556483	-2.45161	0.481967	0.00730849
C12ORF10	0.0146119	-2.45069	0.350116	0.00733018
DAB1	0.00511577	-2.44003	0.382724	0.00758866
LMTK3	0.0417936	-2.4178	0.966319	0.00812994
LBHD1	0.049324	-2.41265	0.57027	0.00826422
UBXN6	0.0461589	-2.40682	0.95592	0.008418
BTBD6	0.0242764	-2.40239	0.728609	0.00852643
RAPGEFL1	0.0142676	-2.37696	0.320102	0.00922302
BRSK1	0.017616	-2.3694	0.694687	0.00945149
TMEM8B	0.0447013	-2.36547	0.948245	0.00957
CDK10	0.041255	-2.35692	0.485875	0.0098195
CCDC106	0.0236746	-2.35541	0.415677	0.00986375
SEPT3	0.00505838	-2.35413	0.33346	0.00990252
POMT1	0.0155188	-2.35139	0.32557	0.00998839
MCRIP1	0.0402265	-2.3445	0.696689	0.0101991
TECPR1	0.0144187	-2.34438	0.372662	0.0102033
MEIS3	0.0191463	-2.33319	0.49096	0.0105575
CES2	0.0482445	-2.33303	0.538175	0.0105617
VSTM2L	0.0182011	-2.33244	0.394707	0.0105811
EGR4	0.0075696	-2.33075	0.332853	0.0106342
SHARPIN	0.0302467	-2.31932	0.579438	0.0109945
CUEDC2	0.00696326	-2.29307	0.356063	0.0118937
SNW1	0.0458553	-2.29196	0.615727	0.0119312
PTP4A3	0.0330012	-2.28773	0.320111	0.0120895
BTBD2	0.0468511	-2.28512	0.561709	0.0121809
CCDC24	0.0280046	-2.26986	0.671204	0.0127463
AOX1	0.0384885	-2.26942	0.511904	0.0127609
CSNK1G2	0.0170997	-2.26483	0.421196	0.0129388
DGCR6	0.0154746	-2.26442	0.391417	0.0129546
NOXA1	0.0174196	-2.26287	0.371522	0.013021
PPP1R26	0.043578	-2.25644	0.615335	0.0132819
COX2	0.0227875	-2.25001	0.64685	0.0135335
TENM4	0.0105936	-2.24883	0.436289	0.013576
C11ORF49	0.0444663	-2.24656	0.384017	0.0136783
TCF25	0.0157239	-2.24511	0.432674	0.0137327
IMPDH2	0.0195378	-2.24313	0.501168	0.013815
DGKZ	0.0264943	-2.23081	0.568	0.0143294
LINC00865	0.0259874	-2.22848	0.419496	0.0144323
PIP5K1C	0.00556308	-2.22238	0.413523	0.014709
SNRNP25	0.0137438	-2.22084	0.416191	0.0147701
RASL10A	0.00429366	-2.21515	0.319046	0.0150301
CD151	0.038922	-2.21465	0.376362	0.0150479
GPR146	0.0413527	-2.21407	0.582358	0.0150748
DMTN	0.012985	-2.1869	0.3863	0.016333
RIN1	0.0182905	-2.18135	0.367789	0.01659
SNPH	0.0158202	-2.1813	0.505993	0.0165918
NTNG2	0.0363044	-2.17182	0.766385	0.0170649
PYCRL	0.0202602	-2.17073	0.492065	0.0171144
HBA1	0.00345907	-2.16486	0.500123	0.0173939
CLIP2	0.0168916	-2.16172	0.368712	0.0175501
NSMCE1	0.0324976	-2.15634	0.650652	0.0178252
NPDC1	0.0140032	-2.15511	0.356302	0.0178899
RUNDC3A	0.0204499	-2.1476	0.742	0.0182807
KIFC2	0.0170614	-2.14632	0.359165	0.0183479
CLASRP	0.0126486	-2.14243	0.390459	0.0185446
CHCHD6	0.0288579	-2.1408	0.359908	0.0186261
NPTXR	0.0240658	-2.13622	0.873411	0.0188706
CNIH2	0.0496684	-2.13593	0.686511	0.018885
PINK1	0.0412523	-2.11793	0.558158	0.0198756
ROMO1	0.0456527	-2.11694	0.382853	0.0199367
CLTB	0.0488894	-2.09891	0.379487	0.0209472
KCNJ6	0.0325323	-2.09519	0.849733	0.0211706
SELM	0.0196401	-2.08962	0.377776	0.0215169
HPR	0.022244	-2.0878	0.757991	0.021621
NPPA	0.0355291	-2.08667	0.381601	0.0216863
TMEM151A	0.0364522	-2.0841	0.425738	0.0218451
SPECC1L	0.0406615	-2.07887	0.399991	0.0221822
NKAIN1	0.0261582	-2.06742	0.563457	0.0228709
GOLT1A	0.0199376	-2.06454	0.381507	0.0230551
SEZ6L	0.0375731	-2.0532	0.811417	0.0237951
C19ORF70	0.0201798	-2.04763	0.328294	0.0241644
FKBP1B	0.0105619	-2.03272	0.377194	0.0251846
ANKRD18B	0.0355659	-2.03133	0.473666	0.0252831
LARGE1	0.026381	-2.02839	0.365726	0.0254985
MRPL9	0.0234665	-2.02759	0.371647	0.0255567
CRMP1	0.0153243	-2.02597	0.532786	0.0256711
EIF3G	0.01312	-2.02219	0.371756	0.0259469
RUSC2	0.0290261	-2.02069	0.441307	0.0260496
HS6ST3	0.00961534	-1.98687	0.362191	0.0285606
SMIM10L2A	0.0135774	-1.98054	0.555096	0.0290487
SLC17A7	0.0089354	-1.97632	0.443049	0.0293704
ROBO3	0.0380485	-1.96769	0.765546	0.0300692
YBEY	0.0456638	-1.95746	0.605242	0.0309137
SPHKAP	0.00507656	-1.95243	0.543275	0.0313314
VSIG10L	0.043884	-1.94969	0.508756	0.0315601
WBSCR17	0.0235425	-1.94846	0.634824	0.0316567
ND2	0.0436023	-1.94557	0.693379	0.0319053
AKAIN1	0.0419846	-1.93541	0.935845	0.0327708
CRTAC1	0.0459429	-1.92793	0.708868	0.0334168
COX6B1	0.0279267	-1.92382	0.492252	0.0337876
MCHR1	0.0166128	-1.92367	0.376048	0.0337997
CECR6	0.0471882	-1.92039	0.359605	0.0340932
TUBB4B	0.0120878	-1.89877	0.375182	0.0360798
LARS	0.0286252	-1.88593	0.46313	0.0373236
ASS1	0.0200962	-1.85972	0.539488	0.0399696
FAM19A1	0.0194462	-1.85492	0.851051	0.0404591
TBCB	0.037305	-1.83934	0.418049	0.0421106
CHODL	0.0373284	-1.81575	0.698658	0.0447208
PTPRN	0.029434	-1.80031	0.361045	0.0465116
NISCH	0.0411857	-1.79649	0.824217	0.0469374
KCNQ2	0.0396274	-1.79256	0.526951	0.0474128
SLC7A1	0.0421678	-1.78443	0.500825	0.0483413
C17ORF49	0.0312742	-1.77433	0.37258	0.0495816
RSPO3	0.0495236	-1.76797	0.465478	0.050354
C8ORF46	0.0327701	-1.74402	0.330931	0.053449
SGSM2	0.0454075	-1.7402	0.594312	0.0539399
RPL27	0.0407627	-1.72973	0.480258	0.0553609
LRRTM1	0.0255699	-1.72688	0.531682	0.0557506
RPS5	0.0346089	-1.71501	0.322491	0.0573727
ATP6	0.048745	-1.70809	0.65939	0.0583431
MAFIP	0.0231802	-1.70722	0.380949	0.0584693
AFFX-HUMRGE/M10098_3_AT	0.00875622	-1.69556	0.782144	0.060152
AFFX-HUMRGE/M10098_5_AT	0.00884909	-1.68613	0.876501	0.06152
OLFM1	0.0263383	-1.68502	0.40494	0.061683
PSMA5	0.0439706	-1.67938	0.540641	0.0625215
PTPRR	0.0333014	-1.66989	0.343908	0.0639557
XKR4	0.0197904	-1.66804	0.369021	0.0642516
CDH10	0.0402701	-1.66744	0.591902	0.0643405
TMEM200A	0.0174706	-1.66112	0.997459	0.0653131
COX1	0.0355482	-1.65577	0.41129	0.0661449
TUBB3	0.0183551	-1.6557	0.330916	0.0661543
HEPACAM	0.0282033	-1.64812	0.477453	0.06733
RPS10	0.0332529	-1.64074	0.332294	0.0684999
MGLL	0.0459212	-1.6368	0.416837	0.0691431
EEF1A2	0.0310052	-1.63127	0.508337	0.070041
CFL1	0.0375026	-1.59063	0.334794	0.0770741
ATP6V0C	0.0434827	-1.54824	0.431704	0.0849924
GRP	0.033058	-1.50033	0.835486	0.0945822
STMN2	0.0307603	-1.48974	0.355992	0.0968388
TUBA4A	0.036429	-1.4272	0.32307	0.111111
C14ORF132	0.045254	-1.392	0.328763	0.119843
EFHD1	0.04834	1.44209	0.329379	0.107587
MT1H	0.0421485	1.45892	0.463725	0.103686
MT1E	0.0348205	1.50103	0.369056	0.0944409
MT1X	0.0275887	1.51295	0.337867	0.0919778
APOLD1	0.0463821	1.54918	0.360018	0.0848218
SERPINA3	0.0162216	1.57143	0.385393	0.0806149
ADAMTS18	0.0142273	1.72643	0.377036	0.0558145
LRP4	0.0310876	1.72735	0.426379	0.0556871
SCG2	0.0188274	1.76304	0.387832	0.0509682
ZFP36	0.0194	1.77356	0.705843	0.0496758
TAC1	0.0110296	1.79182	0.37246	0.0474949
HCLS1	0.0464798	1.80138	0.947072	0.0463845
NFKBIA	0.0375146	1.80692	0.651415	0.0457357
SYNPR	0.0113671	1.82781	0.342338	0.0433636
DDX5	0.0340514	1.84795	0.468221	0.0411991
SFN	0.0218977	1.8557	0.659654	0.0403831
MGEA5	0.0301614	1.86908	0.321825	0.0390046
SLC7A2	0.0274141	1.90482	0.328009	0.035518
TRIM22	0.0433215	1.92738	0.413405	0.0334685
IL10RA	0.0149453	1.93383	0.677656	0.0329184
ADGRB3	0.0246211	1.95687	0.613593	0.0309632
MEIS2	0.0105238	1.96449	0.653119	0.0303275
VIM	0.0358645	2.05429	0.507761	0.0237296
CDO1	0.0340637	2.07453	0.378116	0.0224359
UHRF2	0.0221601	2.12534	0.318451	0.0194532
RAB10	0.0234867	2.13357	0.406904	0.0190068
FCGR3B	0.0184736	2.18706	0.373889	0.0163256
MTUS1	0.00995268	2.21224	0.474745	0.0151572
RBM39	0.021283	2.21475	0.415051	0.0150433
TPD52L1	0.00781232	2.22101	0.650885	0.0147651
MED13	0.0390671	2.26474	0.548069	0.0129425
KLF2	0.026735	2.27446	0.469729	0.0125752
TRAPPC8	0.0313562	2.32538	0.624172	0.010802
SLC39A12	0.0077466	2.349	0.792014	0.0100587
IGF1R	0.042511	2.48264	0.706571	0.00663688
MCL1	0.0268818	2.51588	0.318033	0.0059692
MGAT4A	0.0427093	2.56468	0.49515	0.00512037
SF3B1	0.0151751	2.62641	0.380377	0.00420626
DIRAS3	0.0153265	2.62918	0.437093	0.00415895
KLHDC1	0.0480964	2.91947	0.352203	0.00155418
LPIN1	0.00626646	3.28771	0.505954	0.000385315
