# Supplementary material for: Meta-Analysis of Gene Expression and Identification of Biological Regulatory Mechanisms in Alzheimer's Disease
Source: Front Neurosci. 2019 Jul 3;13:633. doi: 10.3389/fnins.2019.00633 (PMC6616202; doi:10.3389/fnins.2019.00633)
Supplement: Table S4 — Results of sub-meta-analysis of HIP brain regions on males and females. [file Table_4.xls]

## Sheet: Female
GeneID	Meta. pval	Meta.fold change	Meta.FDR	Meta.z-score
STAT1	0.0389816	-3.17025	0.810612	0.000507819
HOPX	0.00479289	-2.82239	0.614392	0.00190292
C12ORF29	0.0213071	-2.68085	0.415431	0.00321002
CDH10	0.0311199	-2.65367	0.496923	0.00351101
PEA15	0.0446483	-2.34945	0.70068	0.00955272
KIF3C	0.0451998	-2.08312	0.710495	0.0212802
ALDH2	0.0176206	-2.03939	0.439022	0.0240396
STRAP	0.03874	-1.9799	0.514034	0.0282736
SRP9	0.0439678	-1.84011	0.631345	0.0410162
PFKP	0.0255479	-1.82564	0.49325	0.042603
GABARAPL2	0.0470013	-1.71565	0.467477	0.0563124
RPL41	0.0253018	-1.66436	0.408627	0.0639544
TPI1	0.0466633	-1.5827	0.533802	0.0777456
SNX3	0.0480937	-1.55726	0.49418	0.0825357
PTDSS1	0.0473056	-1.43724	0.437835	0.108336
TAGLN3	0.04006	-1.34575	0.475679	0.132218
MDH1	0.0379687	-1.13792	0.43294	0.201571
ATP6V1G2	0.0385629	-1.11463	0.420419	0.210808
TAC1	0.0410532	1.21195	0.439655	0.174081
PTPRK	0.0451191	1.69401	0.506133	0.0594574
DAAM2	0.0356034	1.90077	0.636097	0.035039
PLXNB3	0.042131	2.18171	0.650153	0.0159733
SCGN	0.0497321	2.21628	0.79088	0.0143972
ZNF692	0.0447565	2.35675	0.426918	0.00933804
BGN	0.0402539	2.4376	0.950653	0.00724679
NPIPA1	0.0335559	2.74033	0.820388	0.00258169
HOMER3	0.0280562	2.74616	0.761115	0.00253405
FOLR1	0.00630066	2.78539	0.665746	0.00219887

## Sheet: Male
Gene ID	Meta. pval	Meta. fold change	Meta.FDR	Meta.z-score
VPS26A	0.00887338	-3.24078	0.810727	0.000404686
SRSF6	0.0324466	-2.407	0.517841	0.00781234
EIF4A2	0.0261617	-2.04905	0.43131	0.0224388
RGS4	0.0308447	-1.9953	0.446138	0.0259408
PCP4	0.0198901	-1.9821	0.685662	0.0269295
DYNLL1	0.0287254	-1.82179	0.434186	0.0409719
SERPINI1	0.0262984	-1.75727	0.40893	0.0482333
PEG10	0.0465994	-1.60622	0.411535	0.0699227
ENC1	0.0477496	-1.18546	0.433387	0.177103
CHN1	0.0468163	-1.05574	0.411013	0.228146
HLA-DMB	0.0449779	1.86484	0.594949	0.0366599
