# Supplementary material for: Meta-Analysis of Gene Expression and Identification of Biological Regulatory Mechanisms in Alzheimer's Disease
Source: Front Neurosci. 2019 Jul 3;13:633. doi: 10.3389/fnins.2019.00633 (PMC6616202; doi:10.3389/fnins.2019.00633)
Supplement: Table S5 — Results of sub-meta-analysis of MTG brain regions on males and females. [file Table_5.xls]

## Sheet: Female
GeneID	Meta. pval	Meta.fold change	Meta.FDR	Meta.z-score
CNN3	0.00122909	-2.58853	0.795459	0.00383625
IGFBP3	0.0278191	-2.35563	0.393342	0.00896282
FADS1	0.0314625	-2.18496	0.809265	0.0157115
TJP2	0.0373851	-2.15785	0.585875	0.0170891
ALDOC	0.0246849	-2.02184	0.348445	0.025818
PTPRO	0.0292656	-2.00425	0.863237	0.0271691
PSAT1	0.0257573	-1.7671	0.341516	0.0517339
GPRC5B	0.0405347	-1.74524	0.839097	0.0547321
CIRBP	0.0479686	-1.74265	0.390733	0.0550595
SDC4	0.0375423	-1.59357	0.907031	0.0789705
AQP4	0.0492102	-1.40788	0.714653	0.119224
ZEB2	0.0389638	1.93293	0.356965	0.0332412
FAM169A	0.0211765	1.96415	0.724938	0.0304885
DLG2	0.0483726	1.995	0.957768	0.0279049
SECISBP2L	0.0464019	2.07743	0.506853	0.0218935
KIF1A	0.0489903	2.10218	0.878952	0.0202961
GTPBP3	0.0493746	2.10711	0.51191	0.0199971
CHORDC1	0.0283987	2.13504	0.871036	0.018363
HSPA1A	0.00763537	2.19302	0.537867	0.0153175
PSRC1	0.0207946	2.23395	0.598943	0.0134057
ZNF528	0.0267356	2.23866	0.566114	0.0132094
THRB	0.0391668	2.31058	0.7045	0.0103819
PNO1	0.0265061	2.32819	0.363654	0.0098134
KCNA2	0.0424659	2.4146	0.609769	0.00730556
SMG1	0.0329269	2.4228	0.49825	0.00709388
SLC16A7	0.0344939	2.50818	0.386403	0.00520951
RALA	0.0163508	2.67711	0.410437	0.00275712
NIPAL2	0.0328651	2.77175	0.46345	0.001881
KLHL28	0.038497	2.89838	0.387695	0.00111625
ELAVL2	0.00588746	2.98427	0.568007	0.00079512

## Sheet: Male
GeneID	Meta. pval	Meta.fold change	Meta.FDR	Meta.z-score
EIF1AX	0.000261826	-4.10952	0.809858	1.10902e-05
DNAJB14	0.00138242	-3.91583	0.767396	3.13419e-05
TMEFF1	0.000530884	-3.7179	0.670109	7.95602e-05
HNRNPR	0.00300593	-3.62984	0.49381	0.000112349
APP	0.000476397	-3.52885	0.929509	0.000160567
TCAF1	0.00307006	-3.48569	0.812239	0.000184676
DIRAS2	0.000125368	-3.48287	0.336976	0.000185158
PEG3	0.000170211	-3.43803	0.829683	0.000229037
TMEM30A	0.000260861	-3.43416	0.710468	0.00023193
PDP1	0.00014803	-3.43211	0.901718	0.000233377
MAP2	0.000250253	-3.43133	0.616831	0.000233377
RANBP9	0.000786441	-3.41878	0.98015	0.000244949
SSB	0.00450407	-3.41153	0.959463	0.000248324
TRMT11	0.0057944	-3.40667	0.753567	0.000253146
KPNA4	0.0322176	-3.39206	0.798512	0.000268094
GABARAPL1	0.00041516	-3.3714	0.606879	0.000287381
KCNB1	0.000900718	-3.33891	0.74167	0.000322098
RASA2	0.0138912	-3.31082	0.631551	0.000365977
THUMPD1	0.00298279	-3.30828	0.534011	0.000369352
BCLAF1	0.0094397	-3.29806	0.738766	0.000386229
AASDHPPT	0.00151309	-3.26881	0.925009	0.000427214
TTC37	0.0101152	-3.26496	0.870831	0.000434447
ITPR1	0.00081489	-3.24907	0.462999	0.000463378
FEM1B	0.0103568	-3.23259	0.356647	0.000495202
ATP6AP2	0.00095617	-3.20904	0.81425	0.000542938
G3BP2	0.00349342	-3.20702	0.978265	0.000549207
WASF1	0.000292685	-3.19664	0.62805	0.000570905
ATP2B1	0.000274844	-3.19541	0.882586	0.000573316
SNRPA1	0.00693331	-3.18727	0.989658	0.000592121
RANBP2	0.00966681	-3.1807	0.815108	0.000608998
CIT	0.000628767	-3.17322	0.401613	0.000625392
ACTR3	0.00256859	-3.17181	0.524955	0.000628767
RB1CC1	0.0028391	-3.16527	0.694151	0.000646608
PPP2R5C	0.0457279	-3.14589	0.478491	0.000701577
RSL24D1	0.00149236	-3.1426	0.501416	0.000713149
PBX1	0.00446068	-3.05821	0.748416	0.000977868
PSD3	0.000451324	-3.04932	0.616057	0.00100873
NUP153	0.0270958	-3.04608	0.547604	0.00102175
SEC23A	0.00628044	-3.03473	0.670667	0.00106611
SH3BP5	0.00604803	-3.01391	0.93685	0.00114808
BTBD3	0.000881431	-2.9984	0.806948	0.00121317
PDE1A	0.00657794	-2.97028	0.380397	0.00133854
PAIP1	0.00641159	-2.96852	0.516084	0.00134818
SUMO1	0.00856936	-2.9609	0.577281	0.00139303
AFG3L2	0.00358793	-2.95546	0.806543	0.00141473
ACTN1	0.00733979	-2.9518	0.349184	0.00142871
SHANK2	0.0234915	-2.94376	0.850086	0.00147596
KIAA0368	0.0230971	-2.93001	0.416381	0.00154636
ZBTB18	0.00147259	-2.92923	0.336523	0.0015507
IPCEF1	0.000695791	-2.92316	0.328661	0.00158108
SHC3	0.00380298	-2.91765	0.657648	0.00161049
MRFAP1L1	0.00657168	-2.90206	0.928797	0.00169391
PAQR3	0.0236622	-2.88916	0.493939	0.00176527
KPNA2	0.0030122	-2.88306	0.93152	0.00180578
CBX4	0.0244269	-2.86895	0.620168	0.00190559
ARL1	0.0324148	-2.86446	0.390294	0.0019297
RPRD1A	0.0115411	-2.86398	0.945877	0.00193356
CLCN3	0.0108192	-2.86046	0.619395	0.00195622
GOLT1B	0.0293973	-2.85438	0.407868	0.0020054
USP32P2	0.00681132	-2.81854	0.799165	0.00226048
GALNT11	0.00223396	-2.81836	0.87681	0.00226144
YTHDC2	0.0475664	-2.81564	0.753149	0.00228748
GNAI1	0.00407734	-2.81235	0.395847	0.00230773
CBX3	0.0109161	-2.81172	0.810896	0.00231352
RYBP	0.0278292	-2.81022	0.506032	0.0023275
EID1	0.00406384	-2.80931	0.732402	0.0023328
KPNB1	0.0248276	-2.80554	0.876879	0.00236029
DCTN4	0.018377	-2.78516	0.339552	0.0025223
ARF4	0.00388061	-2.76654	0.806114	0.00268817
ENPP4	0.00723468	-2.76283	0.405989	0.00271373
RSRP1	0.00492791	-2.75621	0.901145	0.00277834
SCN1A	0.0031988	-2.73718	0.933826	0.00296543
HNRNPH2	0.00440523	-2.73545	0.970785	0.00298375
IBTK	0.0199118	-2.73307	0.740965	0.00300641
IPO7	0.0147524	-2.73289	0.874363	0.00300931
CDK17	0.014519	-2.72969	0.670557	0.00304451
PPP1R9A	0.0122735	-2.72657	0.458209	0.00308646
RDH14	0.00938136	-2.72503	0.68008	0.00310622
WBP2	0.0284406	-2.72359	0.835185	0.00312069
UBE2K	0.0148011	-2.72017	0.851401	0.00315734
GRIA3	0.0105053	-2.69204	0.617662	0.0034722
HOMER1	0.00436569	-2.68516	0.411494	0.00355562
MORF4L1	0.00290805	-2.67646	0.884626	0.00365784
RUNDC3B	0.00337721	-2.67644	0.401776	0.00365881
CCNG2	0.0177318	-2.67378	0.975101	0.00369883
MTIF2	0.0130633	-2.67135	0.864148	0.00373065
XPOT	0.00754279	-2.66727	0.892936	0.00378707
ARMCX1	0.00545398	-2.66602	0.640307	0.00380298
RPS6KC1	0.010204	-2.64964	0.942222	0.00401418
SLC25A36	0.0203438	-2.64732	0.96826	0.00405034
HERPUD1	0.0322947	-2.64703	0.450788	0.00405372
AAK1	0.0386311	-2.64177	0.597143	0.00410868
ATRX	0.0153792	-2.63667	0.429999	0.00418149
PREPL	0.00146005	-2.63635	0.472136	0.00418776
ABI1	0.0158113	-2.63523	0.999386	0.00420609
PSMA4	0.00659627	-2.6351	0.984073	0.00420801
RTN1	0.00131009	-2.62963	0.738088	0.004276
CEP170	0.0138088	-2.62958	0.848249	0.00427697
PDHX	0.0108891	-2.61729	0.867132	0.0044438
CYP51A1	0.0177815	-2.60214	0.666415	0.0046738
RNF146	0.00886735	-2.59548	0.570031	0.00478229
MYL12B	0.00575245	-2.59367	0.318301	0.00481123
CNTN1	0.00832538	-2.5926	0.657708	0.00482617
GDI1	0.0116023	-2.59104	0.61813	0.00485318
RNF11	0.00309996	-2.5719	0.722845	0.00518444
AGPAT4	0.0283278	-2.56673	0.89669	0.00527653
TMEM106B	0.0123738	-2.5571	0.97887	0.00544144
TSPYL1	0.00292878	-2.54924	0.644824	0.00557934
CBWD1	0.0486267	-2.54397	0.3351	0.00567626
CELSR2	0.0364116	-2.53949	0.743143	0.00575486
IDS	0.00974589	-2.53744	0.351499	0.00580115
CHMP5	0.00582333	-2.53651	0.814863	0.00581465
MLF2	0.0167732	-2.52934	0.640609	0.00594243
IPW	0.0395998	-2.52823	0.878055	0.0059622
FAM169A	0.00659579	-2.5272	0.731479	0.00598148
UBQLN2	0.00470707	-2.52535	0.658561	0.0060162
PRKRA	0.0410357	-2.51961	0.722941	0.00613771
CHL1	0.00415546	-2.51638	0.853054	0.0062004
CHMP2B	0.0289517	-2.51451	0.589857	0.00624427
CAMTA1	0.00901635	-2.51001	0.803173	0.00634312
TTC3	0.00445875	-2.50438	0.904695	0.00646897
TSPYL4	0.00272482	-2.4954	0.371303	0.0066522
AKAP2	0.0453354	-2.49432	0.623003	0.00667004
VDAC3	0.00808187	-2.49206	0.772777	0.00671585
SUMO3	0.0184411	-2.47199	0.98065	0.00715801
RFPL1S	0.00594773	-2.45851	0.617397	0.007483
IFRD1	0.0144626	-2.4573	0.353295	0.00751676
SF3B1	0.0426448	-2.45683	0.943054	0.0075264
AK5	0.00284247	-2.4566	0.953162	0.00752929
ANKS1A	0.0118082	-2.45094	0.443118	0.00765852
DPM1	0.00652732	-2.44824	0.839339	0.00773085
L1CAM	0.0157245	-2.43896	0.903599	0.00794735
ATP8A1	0.0344375	-2.43192	0.344712	0.00814986
HIGD1A	0.00662906	-2.42779	0.850846	0.00826173
EIF3A	0.0442061	-2.42016	0.468855	0.00845412
HTATSF1	0.0319538	-2.41921	0.788264	0.00848353
RYR2	0.0193028	-2.41791	0.878034	0.00851873
NCKAP1	0.0191181	-2.41588	0.577826	0.00857322
GGNBP2	0.040879	-2.41504	0.939226	0.00859202
FAM3C	0.00747432	-2.40686	0.996251	0.00881769
NEMF	0.0159603	-2.40124	0.322815	0.00896813
ARHGEF3	0.00906698	-2.39844	0.822099	0.00904287
ARPC3	0.0257259	-2.39688	0.97816	0.00908192
ANKRD27	0.0300381	-2.38929	0.3806	0.00929505
FZD3	0.0197618	-2.38243	0.3239	0.00948117
CDO1	0.032883	-2.38091	0.654762	0.00952457
PRKAR1A	0.0117518	-2.37282	0.642369	0.00974878
RBM25	0.0135344	-2.37256	0.983465	0.00975553
PAK3	0.0258918	-2.37023	0.771204	0.00982593
SRSF11	0.021285	-2.3656	0.386234	0.00997927
TMEM14B	0.0110844	-2.36174	0.591913	0.0100916
RAB3GAP1	0.0292825	-2.36159	0.924542	0.010096
RABGGTB	0.0305396	-2.35531	0.948643	0.0102855
NDUFA5	0.0210497	-2.35393	0.470159	0.0103288
SEC62	0.0179589	-2.35058	0.847743	0.0104224
UXS1	0.0361816	-2.34484	0.464196	0.0106148
KIAA0430	0.00918656	-2.34063	0.460068	0.0107537
NR1D2	0.0114755	-2.33255	0.520257	0.0109861
GTF2I	0.0100024	-2.32659	0.570597	0.0111881
FAM179B	0.0214586	-2.32234	0.486905	0.0113337
PSMC6	0.00951107	-2.31899	0.93586	0.0114528
KCNJ4	0.010148	-2.31802	0.951284	0.0114866
FBXW7	0.0103062	-2.3153	0.961764	0.0115782
SELT	0.0478543	-2.30498	0.368996	0.011963
HPCAL1	0.0193611	-2.298	0.522372	0.0122209
NAP1L3	0.00370172	-2.29673	0.933262	0.0122677
FAM45BP	0.0420474	-2.29644	0.650247	0.0122788
KHDRBS1	0.0498693	-2.29098	0.699912	0.0124697
LARS	0.0399759	-2.29074	0.918129	0.0124813
HNRNPA3	0.0286137	-2.27334	0.812845	0.0131602
NAP1L2	0.00480255	-2.27306	0.847349	0.0131713
HNRNPK	0.0226486	-2.2681	0.839559	0.0133724
SEH1L	0.012125	-2.26635	0.982381	0.0134409
MCTP1	0.0112599	-2.26583	0.822337	0.0134568
CAMSAP2	0.0201167	-2.26047	0.457365	0.0136742
TSNAX	0.0130778	-2.25764	0.685951	0.0137822
WDR47	0.00803173	-2.25601	0.983797	0.0138536
PRKAR2B	0.00403829	-2.2551	0.350842	0.0138965
FAM13B	0.011192	-2.24998	0.760135	0.0140908
ANKRD12	0.044345	-2.24859	0.614278	0.0141502
SEC16A	0.0372564	-2.24849	0.393665	0.0141545
ITM2B	0.0138763	-2.243	0.863016	0.0143845
TCEAL4	0.010055	-2.24228	0.808864	0.01441
CAMLG	0.0210603	-2.23574	0.734999	0.0146627
GGCT	0.0194792	-2.22628	0.370125	0.0150644
ARMCX3	0.0135797	-2.22092	0.97886	0.0153055
PLCB1	0.0164188	-2.21755	0.519916	0.0154631
TCEB1	0.021178	-2.21745	0.406501	0.015467
SUB1	0.017212	-2.21478	0.899614	0.01559
SCHIP1	0.00960509	-2.21289	0.873202	0.0156739
PIK3CB	0.0366209	-2.20751	0.953758	0.0159125
POLR2B	0.0284715	-2.20466	0.680541	0.0160408
GNAO1	0.0224128	-2.2022	0.866186	0.0161517
PCYOX1	0.0211317	-2.19872	0.534293	0.0163026
TOP2B	0.0106456	-2.19492	0.885096	0.0164849
GRIN2A	0.0249969	-2.18796	0.39746	0.016806
NLGN4X	0.0358214	-2.18629	0.88986	0.0168841
RFK	0.0196683	-2.18055	0.934722	0.0171667
ID2	0.0247847	-2.1782	0.776328	0.0172795
SERINC1	0.0163537	-2.17342	0.490816	0.0175216
H2AFV	0.039689	-2.1705	0.720708	0.0176643
EPB41L3	0.00956266	-2.16594	0.432276	0.0178885
TRIM9	0.0133333	-2.16527	0.796137	0.0179261
STRAP	0.0384879	-2.15547	0.872928	0.018445
NPTN	0.00468586	-2.14863	0.819359	0.0187994
C1QBP	0.0112117	-2.14532	0.31852	0.0189763
SMS	0.0170413	-2.12801	0.469591	0.0198896
DMXL1	0.0171807	-2.12155	0.850438	0.0202411
SLC17A6	0.0129674	-2.12008	0.555016	0.0203178
DDX5	0.0373099	-2.10659	0.465592	0.0210873
UBA2	0.0434081	-2.10596	0.77303	0.021122
BNIP3L	0.0309268	-2.0991	0.399842	0.0215247
ZFAND5	0.0266995	-2.09839	0.654323	0.0215618
ABHD17B	0.0459583	-2.09541	0.493997	0.0217397
PRNP	0.00939824	-2.07969	0.741062	0.0227219
CCDC6	0.0400309	-2.07583	0.797098	0.0229765
YTHDF3	0.0358426	-2.06425	0.613486	0.0236873
MPHOSPH8	0.00756883	-2.05976	0.738535	0.0239766
CDKN1B	0.0242866	-2.05422	0.710435	0.0243363
SACS	0.0189855	-2.05175	0.562118	0.0244703
CCT6A	0.0306823	-2.03772	0.710652	0.0254125
TBL1XR1	0.0485641	-2.03182	0.676294	0.0258228
UBA3	0.022381	-2.02926	0.980995	0.0259984
FGF9	0.0376773	-2.02108	0.431702	0.0265611
OSBPL8	0.0267192	-2.0202	0.542351	0.0266247
MYT1L	0.0287511	-2.02018	0.690203	0.0266252
ISCU	0.028228	-2.01483	0.941113	0.0270177
SLC30A9	0.0427885	-2.00439	0.575103	0.0277902
PLEKHA1	0.0325686	-2.0021	0.447356	0.0279729
C2CD5	0.0209494	-2.00132	0.866691	0.0280351
GPM6A	0.0174314	-2.00012	0.964426	0.0281296
OXR1	0.012367	-1.99713	0.411622	0.0283625
TMED2	0.0323531	-1.96646	0.329218	0.0307483
LY6H	0.0415536	-1.96402	0.917464	0.0309489
FGF13	0.0169314	-1.95742	0.728495	0.0314808
GNG10	0.04349	-1.95718	0.388554	0.0314991
SRP9	0.0428579	-1.93312	0.985864	0.0335474
RCBTB1	0.039444	-1.91645	0.468272	0.03502
TSPAN13	0.0153923	-1.90624	0.632094	0.0359289
MBNL2	0.0425165	-1.90145	0.621466	0.0363648
LRRC8B	0.0439597	-1.89686	0.687596	0.0368031
TCEAL1	0.04793	-1.89191	0.665905	0.0372887
PCDH8	0.00984474	-1.88757	0.407291	0.037714
PJA2	0.0170968	-1.88222	0.568878	0.038242
IFIT1	0.0242042	-1.87873	0.607283	0.0385906
MAP3K5	0.0442027	-1.87509	0.619428	0.0389469
DOCK4	0.0361845	-1.86887	0.871342	0.039581
RAN	0.022721	-1.86132	0.445845	0.0403038
YWHAE	0.0437427	-1.84155	0.984053	0.0423849
FAM8A1	0.0245571	-1.84128	0.682923	0.0424114
SACM1L	0.0316852	-1.83507	0.554968	0.0430908
ITFG1	0.0362235	-1.83281	0.488188	0.0433309
TSC22D1	0.04433	-1.82129	0.493679	0.0445706
DEGS1	0.0472998	-1.80839	0.681134	0.0460586
TCEAL2	0.0250422	-1.80377	0.995717	0.0465799
STAM	0.0408621	-1.79901	0.441246	0.0471204
MICU2	0.043544	-1.79599	0.967265	0.0474748
MICAL2	0.0421992	-1.79555	0.486183	0.047525
CROCCP2	0.0444525	-1.78517	0.374614	0.0487796
EFR3A	0.0288322	-1.76983	0.899365	0.0506505
PLPPR4	0.037618	-1.75573	0.498834	0.0525218
CDIPT	0.0484208	-1.752	0.347745	0.0529813
BTBD1	0.0433208	-1.74905	0.579309	0.0533671
WSB2	0.0347987	-1.74358	0.508642	0.0540576
INPP5F	0.0238647	-1.74335	0.373437	0.0540904
BEX1	0.025291	-1.7351	0.658726	0.055168
RANBP6	0.0458942	-1.72188	0.883906	0.0569377
SH3GL2	0.0165312	-1.71528	0.626596	0.0578471
NTM	0.0458233	-1.70087	0.427008	0.0598606
OPCML	0.0426698	-1.69214	0.759544	0.0611235
H2AFZ	0.0431535	-1.67988	0.588069	0.0629519
MYCBP2	0.0428593	-1.67368	0.36967	0.0638449
CUX2	0.0439693	-1.66187	0.32836	0.065657
LDB2	0.0320522	-1.6534	0.41401	0.0670027
COX7A2	0.0432668	-1.65044	0.664358	0.0674787
WDR82	0.0390636	-1.6448	0.406362	0.0684136
PGRMC1	0.0367289	-1.62482	0.402546	0.071598
CHRM3	0.0449486	-1.60471	0.541161	0.0750113
OAZ1	0.0466223	-1.60318	0.696783	0.0752896
SLC12A5	0.036023	-1.59039	0.777986	0.0775693
NDFIP1	0.0415738	-1.59014	0.340077	0.0776156
CTBP1	0.0489922	-1.50358	0.374374	0.094304
NSA2	0.0311524	1.97759	0.915244	0.0298452
FAU	0.0313275	2.04808	0.501024	0.0247109
RPL34	0.0308491	2.21484	0.63576	0.0155871
RPL41	0.041801	2.26986	0.3594	0.0132986
UBA52	0.0273769	2.3881	0.54575	0.00933073
LILRA4	0.0408718	2.45925	0.437963	0.00746709
RPL18	0.0441786	2.4874	0.912143	0.00681759
IMPDH1	0.0484985	2.56003	0.671837	0.00538551
RPS15	0.0194628	2.5617	0.646922	0.00535802
BBC3	0.0390067	2.69219	0.910124	0.00347076
ARMC6	0.0294084	3.3107	0.633719	0.000366459
