# Supplementary material for: Meta-Analysis of Gene Expression and Identification of Biological Regulatory Mechanisms in Alzheimer's Disease
Source: Front Neurosci. 2019 Jul 3;13:633. doi: 10.3389/fnins.2019.00633 (PMC6616202; doi:10.3389/fnins.2019.00633)
Supplement: Table S6 — Detailed information on the DEGs in RNA-Seq data set GSE67333. [file Table_6.xls]

## Sheet: Sheet1
Differentially-expressed genes (DEGs) obtained from RNA-seq Data sets (GSE67333) in AD
Gene Symbol	Fold Change	p_value
AAED1	1.20077	0.0443
AASDHPPT	-0.725417	0.0308
ABHD17B	-1.21858	0.00105
ABLIM1	-1.70883	0.02835
AC004386.4	-1.16096	0.02135
AC005019.3	1.16875	0.001
AC005532.5	-3.05387	0.00025
AC005682.8	0.867663	5e-05
AC006946.15	0.976067	0.03165
AC007216.2,RP11-166B2.1	1.10029	0.04435
AC008060.5	0.942441	0.0378
AC008991.1,AC011524.1,snoU13	3.04632	5e-05
AC009093.1	-1.37719	0.0072
AC009229.5	-0.932095	0.01745
AC010240.3	-2.66177	0.02135
AC011518.2	3.78905	0.00065
AC011526.1	0.561799	0.0063
AC011747.7	1.22662	0.03185
AC016559.1,DMGDH	-6.89795	5e-05
AC017028.1,HDAC4	-6.3816	5e-05
AC019118.2	-0.46772	0.0258
AC027288.1,AC027288.2,RP1-78O14.1,RP11-359M6.2	2.40444	0.0091
AC053503.11	-1.95508	0.02085
AC068137.13	0.747743	0.01435
AC073218.2	1.41427	0.03195
AC073610.5,ARF3,FKBP11,RP11-302B13.5	-2.3578	0.0001
AC079753.4	1.435	0.0291
AC091962.3	3.00841	0.0303
AC092635.1	-2.73804	0.0221
AC092687.3	-1.36085	0.0116
AC099342.1	-0.561837	0.02825
AC100802.3	0.605634	0.03365
AC103801.2,GAS2	-2.26316	0.0004
AC104169.1	-2.63076	0.0314
AC104472.1,PLCH1	-2.17531	0.0137
AC104534.3,ECH1,HNRNPL	1.18303	0.0091
AC106017.1,EPN2	0.758762	0.0065
AC107057.1	1.18281	0.0082
AC112693.2	-1.27544	0.02755
AC124944.5	0.491639	0.03445
AC124997.1	1.68543	0.00405
AC127496.1,CHMP6	1.10841	0.02965
AC135048.1	2.58791	0.01115
AC138783.13,GTF2IP1	5.74895	5e-05
AC144831.1	-0.945909	0.00955
ACAP2	3.28036	0.0025
ACE	2.38843	5e-05
ACSM4	1.18791	0.0139
ACTA2	1.39727	5e-05
ADAL	-0.624323	0.00735
ADAM28	2.16191	0.0322
ADAMTS1	2.7291	5e-05
ADAMTS9	0.875712	0.04945
ADGB	-2.48499	0.0069
AEN	-0.900768	0.0386
AES	1.03627	0.0097
AF064858.11	-1.00407	0.04225
AF064858.8	-0.53276	0.04745
AF131215.5,XKR6	-0.638977	0.02315
AFP	2.8763	0.0286
AGAP1	-2.4788	0.0013
AGAP5	-0.986466	0.04655
AGO1	-0.53296	0.0266
AKAP10	1.40178	0.0495
AKAP12	1.37368	0.0277
AKAP13	-1.22142	0.01945
AKR1C3	2.00302	0.001
AL157902.3	2.75758	0.04425
ALDOA	0.789759	0.0001
ALG1L9P,CTD-2313N18.5,ZNF705E	-1.05571	0.0339
ALOX5AP	-0.659455	0.0484
AMD1	-1.14689	0.0017
AMDP1	1.1449	0.0246
AMY2B,RNPC3	4.29634	5e-05
ANAPC15	-1.62926	0.034
ANKHD1,ANKHD1-EIF4EBP3,EIF4EBP3	-0.807029	0.0297
ANKIB1	0.419934	0.0498
ANKRD13B,TP53I13	-3.34355	0.0195
ANKRD30BL	-4.32207	5e-05
ANKRD52	0.437612	0.04195
ANKS1B	-4.20048	5e-05
AP000351.13	-1.90384	0.04245
AP001187.1	-1.20331	0.0275
AP001331.1	2.48023	0.04015
AP001421.1,DYRK1A	0.866583	0.03835
AP002884.2,PTS	-1.34755	0.03795
AP004550.1	-1.03915	0.00505
AP1B1	1.797	0.04115
AP3B1	-3.86996	5e-05
AP5B1	-0.561541	0.0261
APBB1IP	-2.64871	0.0011
APOBEC3B	0.620952	0.0028
APOBEC3H	-1.40508	0.0224
APOC1	1.13849	0.0487
APOC2,APOC4,APOC4-APOC2	-1.30518	0.00265
APOL4	-1.6363	0.00105
APP	3.98767	0.0005
AQP3	1.60799	0.00425
AQPEP,ARL14EPL,CTD-2287O16.3	0.900008	0.02045
ARHGAP19,ARHGAP19-SLIT1,SLIT1	-0.970968	0.0421
ARHGAP26	0.787489	0.0334
ARHGAP32	-0.436757	0.03645
ARID3C	-1.75184	0.0384
ARID4B,RBM34	1.55337	0.00405
ARL8B	0.759809	0.04025
ARMC1	0.896682	0.0189
ARNT2	-3.41264	5e-05
AS3MT,C10orf32,C10orf32-ASMT	0.656384	0.0156
ASB3,GPR75,GPR75-ASB3	-6.36501	5e-05
ASB7	3.26889	5e-05
ASUN	-1.86197	0.0023
ATL1	1.55397	0.03395
ATP13A3	-1.97158	0.00045
ATP1A4	-0.570106	0.00595
ATP5D	1.27371	0.01585
AURKB	-1.97899	0.0195
AURKC	1.46697	0.0058
AZI1	-0.887334	0.0029
BAK1P2	-1.51984	0.02965
BBC3	-0.906622	0.01925
BCAS4	1.15921	0.00055
BCHE	0.828591	0.0005
BCL2L14	1.24977	0.0365
BHLHE23	-1.12916	0.0438
BLNK	-1.69369	0.0438
BLOC1S6,RP11-96O20.4,SQRDL	-1.44158	0.0015
BMP1	-0.801207	0.0006
BMP8A	-0.803809	0.0049
BOLA3	1.19991	0.0332
BPIFB4	-0.570288	0.02655
BPIFC	-0.645676	0.00185
BRD3	-0.726765	0.03985
BRI3BP	-0.762131	0.0051
BRINP2	-0.482067	0.02685
BTN2A3P	-1.42652	0.01635
BZW1	-3.39743	0.00035
C12orf5	-2.22255	0.00335
C12orf50	2.87846	0.02505
C14orf37	-0.898933	0.02645
C15orf48	-1.18395	0.02675
C15orf57	3.68019	0.0003
C16orf58	1.70913	0.03115
C17orf82	-2.47435	0.01695
C19orf53,MRI1	-1.36807	0.00105
C1GALT1	-1.3066	0.03395
C1ORF220,C1orf220,TEX35	-1.91001	0.00375
C1orf228	0.827267	0.04725
C1orf50	-1.9254	0.00695
C1orf61	-1.06876	0.02825
C1QL4	-1.14217	0.0282
C1QTNF9B	2.62002	0.01295
C20orf196	-1.87209	0.01605
C20orf197	0.776475	0.0447
C20orf62	-1.83875	0.0054
C21orf33	1.2627	0.0226
C21orf49	-1.3372	0.0092
C2orf42,TIA1	0.790281	0.00425
C2orf48	-0.578974	0.0216
C3orf80	-4.21349	0.0263
C5orf15	-1.88918	5e-05
C5orf38	3.27519	0.0005
C7orf50	-0.843489	0.00155
C9orf114	2.61373	0.00075
C9orf16	1.01227	0.0474
C9orf171	-0.690811	0.01745
C9orf40	1.0707	0.03765
C9orf57	-0.979973	0.0036
CACNA1H	0.974858	0.00025
CACNB3	-1.49428	0.00335
CALD1	0.817063	0.023
CAMK2A	0.804861	0.0248
CAPN5,OMP	1.94988	0.0202
CARD16,CARD17,CASP1	1.07827	0.00355
CASP10	0.663783	0.0334
CASP8	-1.50256	0.0176
CATSPER2,STRC	-6.43709	5e-05
CCDC102B	1.58274	0.03305
CCDC114	-0.568379	0.03415
CCDC129	2.47475	0.0004
CCDC137	-2.63796	0.0344
CCDC141,TTN	1.68017	0.00375
CCDC47,RP11-51F16.8,STRADA	-1.52162	0.0037
CCDC58	-1.562	0.02015
CCDC63	-1.36759	0.0001
CCND3	-3.12237	5e-05
CCNL1	1.69468	0.00205
CCRL2	-1.56332	0.03285
CCT6A,SUMF2	-6.82946	0.0038
CD163,CD163L1	1.38906	0.0018
CD200	-1.948	0.00025
CD8A	-0.67754	0.0398
CD8B	-1.66072	0.00065
CDC42SE2	1.83702	0.0083
CDH13	-3.90498	5e-05
CDH20	0.559633	0.02925
CDKL3,CTD-2410N18.5,PPP2CA,SKP1	-1.7614	0.0051
CDR2	-0.830256	0.0161
CDV3	-0.62958	0.0128
CEACAM7	-0.655475	0.02045
CECR2	-0.434322	0.0314
CECR5-AS1	5.76266	0.01565
CEND1	0.471467	0.04875
CENPB	-1.21875	0.03215
CENPI	0.592739	0.0105
CENPJ	-1.00756	0.0481
CFH	1.13462	0.0033
CFLAR	0.872811	0.00285
CGRRF1	1.08108	0.0455
CHD3	2.52761	0.00395
CHEK2	1.34923	0.0315
CIDEC	-0.931366	0.04545
CITF22-49D8.1	-3.0295	5e-05
CLC	-1.25863	0.00605
CLCNKB	-1.56176	0.04295
CLDN7,CTD-2545G14.7,CTDNEP1,GABARAP,RP1-4G17.5	-1.8277	5e-05
CLEC4C	4.25994	0.0001
CLEC4GP1	0.770361	0.0476
CLEC7A	-1.0927	0.04575
CLIC1P1	0.798754	0.03285
CLMP	0.754754	0.0047
CLN3,NPIPB7	-0.799884	0.0472
CLSPN	-0.592468	0.0445
CLSTN3	-1.43672	0.00535
CLU	0.546682	0.01285
CNBD1	-0.85772	0.0339
CNFN	-1.31125	0.04005
CNN1	1.52053	0.0054
CNOT1	-2.46044	0.0007
CNOT6L	-1.6665	0.0193
COG5	-1.99006	0.00975
COL15A1	-0.958244	0.032
COL22A1	-1.2789	0.01365
COL24A1	2.73614	0.00085
COL4A4	0.764075	0.0005
COMMD6	-2.83522	5e-05
COMP	0.889377	0.03505
COPA	1.13187	0.0085
COPB1,PSMA1	-0.824796	0.0447
COPG1	1.53843	0.03335
CPA5	-4.12798	0.00505
CPEB4	3.37191	0.00865
CPXM2	2.05845	0.01285
CR2	2.15531	0.0365
CRIPAK	-0.851437	0.00545
CRISPLD2	1.31175	0.0233
CRY1	-1.59298	0.0464
CSDE1,NRAS	-1.76751	0.00495
CSE1L	0.863295	0.00025
CSK	-1.10481	0.0134
CSTL1	2.37918	5e-05
CTA-150C2.13	3.50137	5e-05
CTA-217C2.1	1.03293	0.033
CTA-268H5.9	3.69673	0.0431
CTA-292E10.6	1.37785	0.0288
CTB-12O2.1	-0.483853	0.0472
CTB-47B8.1	-1.52861	0.00685
CTB-91J4.1,RP11-428O23.1	-6.75157	5e-05
CTBS	1.20916	0.0338
CTC-338M12.6	2.30411	0.00545
CTC-400I9.2	-1.32192	0.02155
CTC-436P18.1	-1.35819	5e-05
CTC-471C19.1	-1.45248	0.01075
CTC-548K16.5	-0.952031	0.0022
CTD-2005H7.1	-1.04287	0.04335
CTD-2058B24.2	1.72628	0.0485
CTD-2131I18.1	-1.66853	0.00705
CTD-2162K18.4	-1.06641	0.0209
CTD-2232E5.2	-2.98961	0.02405
CTD-2290P7.1	1.20549	0.03375
CTD-2324F15.2	-0.883302	0.02575
CTD-2336H13.2	2.86463	0.02375
CTD-2374C24.1,RNU6-334P,RP11-6N13.1	-3.14958	0.00125
CTD-2537I9.5	1.41947	0.04255
CTD-2568A17.5	-1.21083	0.0413
CTD-2623N2.5	-0.847483	0.0492
CTD-2651B20.4	-2.48028	0.0193
CTD-3162L10.4	-1.98024	0.0329
CTD-3187F8.7	-0.834167	0.02475
CTNNA2	-5.02534	0.0004
CTNNA3	-8.97091	5e-05
CTNNAL1	2.69514	0.0011
CTSD,IFITM10,RP11-295K3.1	0.736219	0.017
CUEDC1	2.55882	0.00405
CUL7,MRPL2	0.953763	0.01895
CYP1B1-AS1,RNU6-951P	7.05729	5e-05
CYP2C58P	-1.16015	0.0414
CYTH3	-7.87375	5e-05
DCAF15	1.87023	0.0226
DCK,MOB1B	-2.87326	5e-05
DCUN1D4	-1.03945	0.00715
DCXR	-1.54092	0.04505
DDC8,TIMP2	-1.13809	0.00085
DDX3YP2,FTX,MIR374A,MIR545,MKRN5P,RN7SL648P,RP13-216E22.5,RP13-36G14.4,RP3-368A4.5	0.541594	0.00955
DDX50	1.46046	0.0106
DDX56	1.30373	0.0263
DEFB108B	1.94488	0.0045
DEFB136	1.03952	0.0415
DET1,MRPL46	-5.09967	5e-05
DGUOK-AS1	-2.93692	0.00175
DHPS	2.47325	0.00595
DHRS7C,RP11-477N12.3	-1.11693	0.0079
DHX30	1.15858	5e-05
DIABLO,RP11-512M8.5,VPS33A	1.44308	0.00255
DKC1	-1.67247	0.0019
DLC1	3.38857	5e-05
DLEC1	1.95871	0.00755
DLGAP5	0.70158	0.03615
DLL1	2.09248	0.00795
DMXL2	2.61944	5e-05
DNAH14	0.558881	0.019
DNAJB4,GIPC2	1.46077	0.00075
DNAJC12	0.580828	0.0493
DNAJC13	2.18868	0.0205
DNAJC6	1.67231	0.02465
DNM1P46	-0.889817	0.01735
DNM3	1.75028	0.0007
DOHH	0.566941	0.0489
DOK5	-1.19725	0.01115
DPF1	1.5775	0.0001
DPPA2P2	-2.32128	0.02565
DSCR4	-0.504783	0.02485
DTX2	-0.964124	0.02295
DUSP12	2.00244	0.03225
DUSP15	7.89746	5e-05
DYNC1LI1	0.749537	0.03625
ECM1	-1.12541	0.04575
EDC3	-1.74653	0.00825
EDIL3	-0.457568	0.0256
EEA1	-2.60404	0.0078
EFCAB8	4.14735	0.0206
EFR3A	-1.41078	0.0363
EHBP1L1	3.67195	0.00145
EIF2B3	-1.66816	0.03825
EIF3J-AS1	-2.72183	0.01035
EMC7	-0.528597	0.03635
EMD	-1.05581	0.0479
EPB41	-1.24163	0.0498
EPCAM	-1.01176	0.01405
EPO	-0.635248	0.0465
EPS15	0.693022	0.04345
ERBB2IP	1.61907	0.0115
ERCC8	-1.09836	0.0356
ERGIC2	0.868345	0.0156
ERI3	0.791493	0.00175
ERP29	0.848195	0.0171
ESRP1	1.84664	0.00705
EXOSC2	-0.589681	0.0208
EXOSC8	2.16887	0.00765
EYA2	-1.42664	0.02625
EZR	1.37491	0.00015
F3	-0.893024	0.04805
F9	0.651673	0.00295
FAM126A	1.0138	0.01275
FAM156B	0.725627	0.0366
FAM160A1	0.719361	0.0085
FAM174B	-1.45161	0.01695
FAM178B	4.96017	5e-05
FAM205B	-1.53753	0.0369
FAM227A	-1.53599	0.02335
FAM71F1	-1.19614	0.0016
FAM86B3P	-3.36203	0.00035
FAM86DP	-0.999132	0.01385
FBLN2	2.30886	0.01085
FBXL17	-0.888735	0.0009
FBXO34	-1.80285	0.00315
FBXO43	-1.48911	0.0069
FCHO1	-1.12657	0.02175
FES	-1.9687	0.02025
FGF14	-4.29661	5e-05
FGFR1OP2	-2.89223	0.00015
FKBP5	1.94223	0.00215
FKBP8	-1.36672	0.00015
FLVCR1	-0.660522	0.02525
FNDC5	1.56652	0.0004
FOXP1	-1.83906	0.0014
FUT8	-1.76844	0.0062
GABPB1	-3.51239	5e-05
GAGE13	0.566987	0.01015
GALR2,ZACN	-2.35434	0.012
GAPDHS	2.34382	0.00245
GCKR	4.61655	5e-05
GCNT4	-1.24774	0.0186
GDF9	-1.12577	0.004
GGT5	-0.700854	0.02155
GIMAP2	-1.60719	0.02435
GK	0.919745	0.0319
GLB1L	-1.14325	0.02095
GLS2	2.46877	5e-05
GLT1D1	-1.12815	5e-05
GLTPD1	-1.41574	0.01265
GLULP4	3.52643	0.0001
GMPS	-0.854045	0.00505
GNG8	1.65282	0.0316
GNPNAT1	1.54898	0.0428
GNPTAB	-2.03521	0.00555
GOLGA2B,RP11-175P13.3	-1.43508	0.0376
GOLGA6L3	-1.45159	0.01195
GOLM1	2.6305	0.00265
GPR107	-3.84287	5e-05
GPR133	-1.49234	0.0088
GRIA1	2.85181	0.00115
GRN	0.960323	0.0136
GS1-122H1.2	-3.27642	0.005
GUCY2D	0.62001	0.00415
GUSBP4	-3.28363	0.0001
GYS1	6.00558	5e-05
HADH	1.56039	0.00195
HAGHL	1.92611	0.00215
HAS1	0.559732	0.0378
HCG11	0.58096	0.0283
HDGF	-1.62465	0.03305
HDLBP	-2.47766	0.00635
HECW1	-1.07099	0.04455
HERPUD1	-1.00846	0.03705
HES2	1.30603	0.0254
HHAT	-0.851848	0.0129
HHIP	1.18569	0.0469
HIGD1C	0.761382	0.03055
HIST1H3B	1.98309	0.0471
HIST1H4B	0.906503	0.0345
HIST1H4C	0.727243	0.00155
HMGB3	2.06493	0.0247
HMGCL	-0.796613	0.03145
HMGN2P8	1.77696	0.0136
HMOX2	2.07499	0.02595
HN1,SUMO2	0.428074	0.04095
HRASLS2	-0.963411	0.0311
HRASLS5	-1.55085	5e-05
hsa-mir-7515	4.21782	5e-05
HSP90AB2P	0.89153	0.04525
HSPB8	-1.49919	0.01465
HSPE1,HSPE1-MOB4,MOB4	-3.11967	5e-05
HSPG2	1.56046	0.02015
HTR5A	1.1688	0.00815
HYAL4	1.12184	0.0381
IDH3B	-1.27876	0.04055
IDS	0.898386	0.02815
IFNA12P	-1.16281	0.01925
IFNE	3.24462	0.0003
IFT172	-5.99983	5e-05
IGLL3P	0.512546	0.04105
IGLV3-6	-1.16921	0.0424
IGSF22	-0.760715	0.02665
IL10RA	-0.83003	0.03655
IL12RB1	2.06449	0.0136
IL1RN	0.939729	0.0087
IL7R	-1.65815	0.00555
IPO11,KIF2A,LRRC70	2.04935	0.00655
IQCA1	1.01022	0.01865
IRAK4	-1.22081	0.04945
IRS2	0.535075	0.04475
ISCU	0.793959	0.03505
ITGA6	3.34198	0.00095
ITGB1	1.47622	0.02505
ITIH1	-0.793292	0.01965
ITPKA	-0.533616	0.04915
ITSN1	-2.34021	0.0086
IWS1	-0.822519	0.0407
JAZF1	-7.89894	5e-05
JMJD8	-1.30868	0.0363
JPH2	-0.901418	0.00505
JRKL	-0.770784	0.0156
KAZALD1	-1.80333	0.0016
KB-1183D5.13	-1.02478	0.03935
KCNH2	1.16407	0.0115
KCNJ4	0.836597	0.04385
KCNK10	0.488401	0.0226
KCTD13	4.00494	0.01855
KCTD6	-1.80289	0.01315
KIAA0195	1.39047	0.00285
KIAA1279	0.792136	0.0494
KIAA1522	-1.52038	0.02675
KIF4A	5.11158	5e-05
KLF4	-1.27907	0.0274
KLHDC9	1.14201	0.01155
KLRD1	-1.42117	0.02675
KMT2B	1.33043	0.04605
KRT23	2.97127	0.0249
KRTAP25-1	-2.09179	0.00825
KRTAP4-2	-1.38862	0.03305
LAG3	0.914962	0.0314
LAMA4	-6.86108	5e-05
LAMB1	0.882262	0.03185
LAMC1	1.34824	0.01705
LARS	-0.923841	0.02555
LCAT,SLC12A4	-1.83943	0.0009
LCMT2	-0.916533	0.04545
LCN2	3.35364	0.00855
LEF1	1.21146	0.041
LEF1-AS1	1.91873	0.00445
LEFTY2	0.739167	0.02515
LEPR,LEPROT	-6.26288	5e-05
LGALS12	-1.01941	0.01575
LGI1	-0.621589	0.0039
LHCGR	-3.84655	0.00015
LHPP	2.5014	0.0273
LIN52	-1.48107	0.04125
LIN7B	0.888448	0.0463
LINC00202-1	2.68742	0.0009
LINC00305	-2.37606	0.0316
LINC00387	-1.39446	0.02735
LINC00478,MIR125B2,MIR99A,MIRLET7C	1.96422	0.008
LINC00544	-0.932145	0.04835
LINC00572	-0.738951	0.01855
LINC00605	0.444846	0.03305
LINC00648	-3.73246	0.001
LINC00658	1.66409	0.0379
LINC00700	-1.9264	0.0014
LINC00898	-2.00213	5e-05
LINC00970	-1.08478	0.04025
LINC01043	-0.607721	0.04625
LINC01044	-0.683499	0.0268
LL22NC03-75H12.2	-3.36948	5e-05
LMAN2	-1.68722	0.0376
LRFN2	-0.713562	0.0352
LRP3	1.2388	0.0021
LRRC2	-1.24814	0.0404
LRRC37A12P	0.569523	0.0174
LRRC4C	3.22548	0.0001
LRRIQ3	0.445273	0.0306
LRTOMT	-2.11716	0.03675
LSM6	-2.49495	0.00165
LSR	-1.03721	0.02655
LTA4H	7.83366	5e-05
LTBP1	2.15735	0.0018
LYNX1	2.37641	0.00955
MAMDC2	2.4792	0.0439
MANBA	1.50676	0.03005
MAP4K1	-2.08386	0.00345
MAP4K5	2.27241	5e-05
MAPK11	0.732535	0.0412
MARCH 10	2.215	0.0203
MARCKSL1	-1.01143	0.0134
MARS	-1.22066	0.0188
MASP1	-0.492196	0.02995
MATN2	1.22862	0.0288
MBL2	0.93504	0.0456
MDGA1	0.648843	0.0399
MED13	-1.83481	0.0097
MEG3	-1.76779	0.00015
MEGF9	-0.491409	0.0298
MEIS2	-3.23696	5e-05
MEOX1	0.592297	0.02515
MEPE	-0.622358	0.01485
MESP2	-0.643506	0.04645
METAP2	-2.78979	0.0076
METTL23,MFSD11,RP11-318A15.7	4.54988	5e-05
METTL24	-1.07942	0.0213
METTL25	-1.33625	0.04155
MFAP5	-1.53844	0.00295
MFI2-AS1	-4.8398	0.0021
MGAT4C	1.54039	0.0303
MICALCL	-1.94637	0.01795
MIR3916,RP11-488L18.8	-0.945358	0.03425
MIR3976,RP11-945C19.1	2.92924	0.01495
MIR4500HG,RP11-342C20.2	7.09002	5e-05
MIS18BP1	4.30417	5e-05
MKRN7P	-0.890894	0.04415
MMP19	-4.61981	0.00045
MMS19	-1.07571	0.0359
MPI	1.55297	0.0001
MPP2	0.891994	0.0219
MPRIP	-3.61967	5e-05
MRPS15	-1.00548	0.02865
MRPS26	1.30294	0.0004
MRPS31P5,RP11-248G5.8,TPTE2P2	0.824831	0.00075
MS4A6A	1.10957	0.00345
MSANTD4	-0.923669	0.03405
MSL3	-2.25585	0.04045
MSX1	-1.25162	0.0013
MT-ATP6,MT-ATP8,MT-CO1,MT-CO2,MT-CO3,MT-ND3,MT-ND4,MT-ND4L,MT-ND5	2.79059	5e-05
MT-CYB	1.56931	5e-05
MTFMT	-0.724842	0.0019
MTG2	-1.0865	0.016
MTMR9LP	1.15561	0.0461
MTND2P22	-0.911678	0.03515
MT-ND6	1.1123	5e-05
MX1	-1.49101	0.0031
MYB	-1.01568	0.013
MYH14	1.45349	0.0006
MYH16	0.730339	0.00105
MYL2	-1.82248	0.01665
MYL6P3	-1.30242	0.0197
MYLK2	0.738751	0.02665
MYO19	1.48822	0.00575
MYO1B	2.05146	0.047
MYO7B	-0.778169	0.00645
MYOG	-0.796546	0.0123
NAP1L4	-1.30344	0.0371
NARG2	-0.881396	0.01385
NBPF12	-1.86231	0.00065
NCOA1	3.5411	5e-05
NDUFS4	2.07942	0.02515
NEDD4L	-1.36175	0.0028
NEK10	-5.76474	5e-05
NEK6	-0.704254	0.0425
NEK9	3.87197	0.0005
NEPNP	-0.828374	0.0055
NHEJ1,SLC23A3	-1.13165	0.036
NHP2	-3.54239	0.00245
NHS	-0.657727	0.0456
NIPA2	2.28826	0.009
NLRP7	2.08637	0.0227
NLRP9P	-1.19794	0.01705
NOL10	0.473289	0.0313
NOL11	2.04979	0.001
NOTCH2	-0.706072	0.01385
NPFFR1	0.596681	0.0136
NPIPB3	4.64144	0.0003
NPPA	1.95104	0.0041
NR2C2AP	-1.89182	0.0484
NREP-AS1	-1.48201	0.02615
NRIP3	1.10565	0.01895
NRN1	0.537254	0.02415
NSUN5	-1.13937	0.0471
NT5E	1.77476	0.0344
NT5M	-0.481266	0.0341
NTAN1	2.78454	0.0045
NUBP2	2.15342	0.0363
NUMA1	-2.12485	0.00205
NUTM2A-AS1	-0.902959	0.013
NXF5	0.490456	0.04355
NXPH4	0.601807	0.01565
OAZ1	0.600005	0.0143
OBSCN	1.48012	0.0382
OCIAD2	1.83469	0.0002
OR13K1P	1.42423	0.04255
OR1J1	1.32677	0.00145
OR1L6	-1.09274	0.04765
OR2T34	-1.63414	0.00095
OR5P2,OR5P3,OVCH2	1.20254	0.03885
OR7E53P	0.786711	0.0494
OR9S24P	-0.996162	0.03605
OSCP1	-1.97352	0.00185
OSER1-AS1	-1.03579	0.0161
OSTCP1	1.42757	0.0123
OXGR1	-1.48998	0.0123
P2RY11,PPAN,PPAN-P2RY11	1.43218	0.0231
PADI3	-0.73037	0.046
PAF1	2.01889	0.01625
PAFAH1B1	-0.954224	0.01745
PAK3	-2.9154	5e-05
PALD1	-0.571273	0.0175
PAM	-1.38685	0.00055
PAPOLA	1.17518	0.03575
PAQR5	2.75888	0.0011
PARD6A	-1.17934	0.0071
PARG	-0.721901	0.04715
PBX1	-4.30862	5e-05
PDCD10	-1.21506	0.02875
PDE1B	-1.52755	5e-05
PDE6A	3.24778	5e-05
PDE8A	1.32613	0.00985
PDK3	0.434255	0.032
PDX1-AS1	0.932809	0.0008
PDXDC1	4.80438	0.001
PELP1	1.39127	0.0163
PEX14	-1.65427	0.0331
PFKM	-1.60536	5e-05
PGM1	-1.84917	0.02965
PHC3	-0.884905	0.01535
PHKB	-3.17151	0.00015
PHLPP2	2.70244	0.0012
PIGPP3	1.43998	0.0385
PIGQP1,RP11-90C4.2	-2.5492	0.00925
PIPOX	-3.95121	0.0043
PKD1	2.05141	0.00085
PKDCC	1.03259	0.0126
PKDREJ	0.922354	0.00915
PKIG	-0.742705	0.01035
PKMP5	2.04704	0.0011
PKNOX2	-0.833593	0.01025
PKP3	-1.83176	0.00175
PLA2G4C	-1.16229	0.0165
PLA2G6	-0.499249	0.04875
PLCL1	-0.786665	0.0024
PLD3	-1.89655	0.01425
PLEKHG2	0.846647	0.0038
PLK5	-1.83668	0.0001
PLLP	-1.5352	0.00655
PLXNA3	1.15718	0.0184
PLXNB3,SRPK3	0.964046	0.04785
PMS2P3	-0.903483	0.0157
PNCK	-0.825385	0.02985
POLD3	0.542716	0.0066
POLR3A	-0.712392	0.0479
POM121L2	2.7914	0.0309
POSTN	-1.48721	0.0157
POU6F1	1.16411	0.02535
PPA1	0.74306	0.0309
PPL	1.57082	0.00045
PPM1L	0.814602	0.003
PPP1CC	-1.09914	0.0346
PPP1R16B	0.532911	0.01185
PRCP,RAB30	-2.08945	5e-05
PRDM1	1.96009	0.0061
PRDM16	-1.74709	0.03055
PREX1	-3.04168	5e-05
PRKCQ-AS1	-3.6348	5e-05
PRR24	2.24602	5e-05
PSMG1	-0.65716	0.0181
PTBP3	1.39108	0.01985
PTCHD1	-0.601609	0.0135
PTER	0.624022	0.0073
PTGES3P5	-1.97342	0.04365
PTK2	0.668428	0.02185
PTPRT	-0.749443	0.00775
PWWP2A	-1.68689	0.0263
R3HCC1	1.35447	0.01865
R3HDML	-0.819099	0.02905
RAB28	-1.32978	0.0074
RAB32	-1.02385	0.0441
RAB35	2.07597	0.0001
RAI2	-0.689236	0.01585
RANBP10	-0.538932	0.0305
RASSF2	0.471012	0.0306
RB1CC1	-1.74069	0.04895
RBBP8NL	1.61519	0.0461
RBM14,RBM14-RBM4,RBM4	-1.04885	0.00865
RBM7,REXO2,RP11-212D19.4	-0.660171	0.02755
RC3H2	-4.03886	5e-05
RCOR2	1.23891	5e-05
REG1A	-1.58698	0.01575
REG1B	-1.43159	0.02835
REG1P	-1.38712	0.0234
RELA	1.51309	0.02695
REM2	0.95366	5e-05
RFPL2	-0.744833	0.0161
RHOH	-2.34783	0.00025
RIMBP2	5.3334	5e-05
RLIM	-0.968952	0.00025
RMND1	1.62808	0.0403
RMRP	-0.584979	0.00525
RN7SL151P	3.02442	0.01245
RN7SL261P	-2.85881	0.0164
RN7SL474P,RP11-13N12.1	-4.35298	0.02615
RN7SL685P	-1.50475	0.03365
RN7SL721P	1.24545	0.0296
RN7SL843P	-1.23513	0.01675
RNA5SP458	-1.44448	0.0008
RNA5SP80	-2.26742	0.0447
RNASEH2B	2.3525	0.02375
RNF115	-0.610338	0.02535
RNF144A	-1.34164	0.04345
RNF182	0.924757	0.03835
RNF207	-1.09866	0.0244
RNF220	2.86054	0.004
RNU1-65P	-0.947424	0.04185
RNU6-1280P,RP11-815J21.3,RP11-815J21.4	-8.29691	0.00225
RNU6-177P,RP11-274B21.1	-6.40655	5e-05
RNU6-605P	-3.35226	0.0214
RP11-100J16.5	0.733646	0.01325
RP11-101E19.7	-1.57246	0.02295
RP11-104N10.1	3.15557	5e-05
RP11-1055B8.3	-1.17717	0.02535
RP11-1070N10.5	0.538985	0.00715
RP11-109M19.4	-1.7327	0.01825
RP11-1103G16.1,SYF2P1	1.46584	0.0371
RP11-1112C15.1	-1.35641	0.00815
RP11-123K19.1	-2.46203	0.00215
RP11-125D12.2	-2.24545	5e-05
RP11-137H2.6	-0.607608	0.03635
RP11-150D20.5	-0.583162	0.0324
RP11-152F13.3	-0.937772	0.0143
RP11-160C18.2	1.31436	0.01965
RP11-167P22.5	-1.36387	0.0473
RP11-180I4.2	-0.458265	0.04445
RP11-184D12.1	2.7534	0.0224
RP11-19C24.1,RP11-25H12.1,RP11-396M11.1	-4.67447	5e-05
RP11-1C8.5	0.7614	0.01945
RP11-1E4.1	-0.632341	0.0489
RP11-205K6.2	-1.6393	0.01785
RP11-20G13.1	-2.38293	0.00185
RP11-231E19.1	-1.3522	0.04535
RP11-238I10.1	-2.74958	0.0103
RP11-23B15.1	-2.15827	0.0063
RP11-242F11.2	1.99028	0.0245
RP11-243J16.7	1.47606	5e-05
RP11-255A11.21	-1.23891	5e-05
RP11-255H23.4	2.27967	0.01595
RP11-255J3.2	-0.947198	0.011
RP11-255J3.3	1.51345	0.0306
RP11-266E14.1	-1.01407	0.006
RP11-279F6.1	1.86949	0.01695
RP11-27M9.1	0.953477	0.04905
RP11-282I1.1	-0.617016	0.0434
RP11-284M14.1	-0.539563	0.0447
RP11-297M9.1	0.519683	0.01105
RP11-2N5.1	4.2335	0.0006
RP11-302J23.1	-1.14855	0.0053
RP11-305B6.3	-4.30499	5e-05
RP11-305F18.1	-1.12412	0.0136
RP11-307L3.2	0.970889	0.0294
RP11-321E2.3	-1.65963	0.02005
RP11-321N4.5,SNX14,SYNCRIP	-1.24365	0.0023
RP11-323I1.1	-1.42076	0.0229
RP11-326I19.3	-0.900805	0.04215
RP11-338H14.1	-0.974752	0.0008
RP11-344P13.1	-1.38687	0.02625
RP11-344P13.4	1.4406	0.0359
RP11-349K21.1	1.28796	0.0154
RP11-359N11.2	-1.47926	0.0216
RP11-363D24.1	-3.79971	0.00555
RP11-370I10.2	0.945811	0.0002
RP11-381I15.1	-0.583564	0.048
RP11-381K20.4	-1.45748	0.01125
RP11-383C5.4,RP11-383C5.5	-2.16046	0.0225
RP11-383M4.2,RP11-383M4.6	-2.2884	0.00245
RP11-388C12.1	-1.2289	0.04375
RP11-393K12.4	-2.70317	0.0111
RP11-395P13.3	1.43853	0.03975
RP11-397H6.1,RP11-541G9.1	-0.995953	0.0038
RP11-404J23.1	0.666147	0.032
RP11-406A20.1	-1.22368	0.0194
RP11-408A13.3	-2.81263	0.01365
RP11-417L19.2	-1.68501	0.04705
RP11-421M1.8	1.92477	0.0125
RP11-425A23.1	2.08021	0.01435
RP11-429J17.8	-1.91564	0.0216
RP11-430H10.4,RP11-958J22.1	-0.998989	0.00065
RP11-433P17.1	-2.07649	0.0279
RP11-438F14.3	-1.08514	0.0002
RP11-442A13.1	1.46574	0.0065
RP11-443P15.2	2.66004	0.00135
RP11-446E9.1	0.772317	0.0149
RP11-45K10.2	-0.993034	0.00445
RP11-460B17.3	-4.50831	0.0128
RP11-460C6.1	2.23991	0.004
RP11-460N20.7	2.07191	0.04905
RP11-461K13.1	3.41122	0.0025
RP11-462G2.1	-0.941889	0.02975
RP11-462L8.1	0.763842	0.0453
RP11-473M20.11	-1.46406	0.008
RP11-473M20.14	4.09291	5e-05
RP11-478P10.1	-0.757138	0.0237
RP11-479G22.8	1.31738	0.00885
RP11-482E14.1	-1.14451	0.028
RP11-495P10.2	-5.23713	5e-05
RP1-149A16.12	-0.892809	0.00065
RP11-500G22.2	1.10372	0.00075
RP11-505C13.1	1.54018	0.02045
RP11-508M1.7	1.15638	0.0416
RP11-510H23.1	-0.99426	0.00115
RP11-517B11.7	-1.4143	0.01055
RP11-51M18.1	-0.777705	0.016
RP11-528A10.2	1.48575	0.0372
RP11-531A24.3	-0.915612	0.0202
RP11-534L6.2	1.60099	0.0386
RP11-544D21.1	-0.82456	0.01465
RP11-544D21.2	-1.10961	0.00445
RP11-554D14.6	0.814508	0.0004
RP1-155G6.4	0.906275	0.00165
RP11-567C20.3	-1.20611	0.0114
RP11-57C13.4	5.1026	5e-05
RP11-57G10.8	1.43665	0.011
RP11-5P4.3	3.64154	0.00105
RP11-629E24.2	-0.862858	0.0486
RP11-62H7.3	-2.00626	0.0341
RP11-65J21.3	-1.6097	0.0451
RP11-665C16.6	-1.93006	0.0389
RP11-696N14.1	-2.38864	0.00295
RP11-713P17.3	-0.758402	0.0224
RP11-715G15.1	-1.02533	0.03605
RP11-72H11.1	-1.58599	0.02455
RP11-736N17.8	1.46691	0.0072
RP11-738G5.1	-1.07289	0.03015
RP11-739G5.1	-4.3042	0.01855
RP11-761I4.3	-4.17657	0.0012
RP11-775L16.1	1.14479	0.00405
RP11-77H9.6	1.30552	0.0032
RP11-79E3.3	-5.12448	0.0035
RP11-80H5.6	3.61509	0.02235
RP11-80H8.4	0.89945	0.0282
RP11-814P5.1	-0.866332	0.025
RP11-844P9.2	-2.02096	0.0095
RP11-849F2.5	1.02855	0.04955
RP11-875H7.5	-0.62494	0.03265
RP11-90C4.1	-1.65842	0.00935
RP11-93I21.2	1.51841	0.03165
RP11-93I21.3	0.566712	0.0188
RP11-959F10.4	-0.757322	0.0486
RP11-95D17.1	-1.08576	0.0305
RP11-96B5.4	-1.55635	0.02205
RP11-96H19.1	3.06356	0.02675
RP1-253B10.2	1.12713	0.02555
RP1-274L7.1	-0.965007	0.0037
RP1-309H15.2	-2.14316	0.01995
RP13-539F13.3	-0.742324	0.03985
RP13-631K18.5	3.25467	0.0069
RP13-726E6.1,RP13-726E6.3	1.94522	0.01925
RP1-74B13.2	-1.96596	5e-05
RP1-90G24.6	-1.00279	0.01065
RP3-400B16.3	-2.89244	0.0373
RP3-434P1.6	0.800036	0.0016
RP3-445O10.1	-1.18425	0.02945
RP4-576H24.4,SIRPB1,SIRPD	2.19497	5e-05
RP4-614N24.1	-1.52757	0.0248
RP4-761J14.10	1.30812	0.0039
RP5-1121H13.4	-0.707721	0.04405
RP5-1164C1.2	-6.84804	0.0021
RP5-1177I5.3	0.813303	0.023
RP5-899E9.1	-0.982026	0.0479
RP5-934G17.6	-1.23173	0.00935
RPAP2	1.33723	5e-05
RPL7P30	-1.95947	0.04465
RPLP1	2.04026	0.0011
RPS16	1.12099	0.0117
RPS3AP2	-2.12468	0.0314
RPS7	-2.0897	0.00455
RRP1B	-0.507343	0.0475
RSL24D1	-1.45643	0.0403
RSPH10B2	-1.80775	0.02275
RSPO2	1.9874	0.0001
RSPO3	0.440667	0.03055
RSU1P1	-0.705728	0.02305
RTCB	-0.949487	0.00135
RTN2	1.97192	0.0125
S100P	-0.87644	0.0425
SACS	0.962569	0.0007
SAG	-1.27296	0.01005
SAMD4B	-2.97587	5e-05
SAP30L	1.25749	0.0395
SCAF4	0.532378	0.02945
SCAF8,TIAM2	-0.541823	0.01795
SCAMP2	-1.26831	0.0366
SEMA5A	0.842506	0.0338
SEMA6B	1.09039	0.0001
Sep 3	2.10132	0.0289
Sep 7	5.97733	5e-05
SERBP1	1.71863	0.0137
SERF1AP1	-1.9911	0.0149
SERTAD3	-2.6091	0.0188
SESN1	-8.16141	5e-05
SETX	-2.24864	0.0038
SEZ6L	-0.664822	0.0015
SF3A3	1.24669	0.01415
SGK1	-5.44102	5e-05
SH3BGR	-0.692945	0.0341
SH3PXD2B	2.29471	5e-05
SHISA2	-0.740775	0.03695
SIGLECL1	1.75255	0.0039
SIPA1L1	-1.26097	0.03235
SKOR2	-0.590439	0.02375
SLC17A6	-2.00852	0.0198
SLC1A7	-1.20638	0.0051
SLC22A24	2.45522	0.0006
SLC22A9	-1.51503	5e-05
SLC24A3	0.84858	0.00015
SLC25A14	0.601871	0.02095
SLC25A17	2.4568	0.0002
SLC25A53	0.484815	0.0344
SLC2A14	1.77164	0.0005
SLC35B2	-1.0655	0.0136
SLC37A3	-4.26604	5e-05
SLC38A1	1.84918	0.0066
SLC38A10	-0.867714	0.0113
SLC43A2	-3.10707	0.0174
SLC44A5	1.58614	5e-05
SLC46A3	-0.641087	0.03135
SLC5A11	0.539697	0.03145
SLC9C1	1.36166	0.0356
SLCO2A1	0.624345	0.03405
SMAD2	2.34444	0.00285
SMAD3	-1.13016	0.0317
SMARCD1	-0.879514	0.0398
SMG1	-4.88523	5e-05
SNHG11	-2.28639	5e-05
SNHG18	2.26251	5e-05
SNX18P7	-1.2443	0.01395
SNX3	-0.470597	0.03635
SOD3	-1.10638	0.0256
SORCS3	-1.16501	0.00015
SPATA21	3.8863	0.019
SPATA5L1	-2.89882	0.0026
SPEN	-8.00995	5e-05
SPIN1	1.749	0.03675
SPP2	-1.49912	0.04475
SPPL2A	1.27135	0.00655
SRF	-1.51048	0.0005
SRP68	-2.18812	0.00045
SRP72P1	-1.23324	0.03485
SRSF11	3.54748	5e-05
SSB	1.38836	0.0313
SSX2IP	1.23161	0.01345
STARD13	2.3181	5e-05
STAT5A	0.957572	0.00085
STK3	-2.71676	0.0155
STK40	-0.549007	0.04165
STRAP	-2.34082	0.00185
STX10	-0.750228	0.0077
STX1B	0.908284	0.0368
STX8	-1.34796	0.0065
STXBP1	1.38608	0.02015
STYK1	2.52987	0.0204
SUMO2P4	-2.14564	0.02935
SYNDIG1	-0.557265	0.02475
SYNE3	0.722467	0.00215
TBC1D15	-0.569838	0.0444
TBC1D21	-1.51212	5e-05
TBC1D26,ZNF286A	-1.03005	0.00515
TBC1D31	-1.57098	0.01245
TBC1D32	-0.72764	0.00035
TBCE	0.779396	0.02325
TBPL2	-1.91089	0.03045
TBX15	-1.57994	5e-05
TCEA2	1.37608	0.0013
TCF7	-2.40771	0.0005
TENM3	-2.09982	0.0491
TFF1	1.49359	0.03545
TGFBR3L	0.98696	0.02725
THUMPD2	4.77938	5e-05
TIMM8AP1	-2.5959	0.04885
TLR10	0.898826	0.0455
TM4SF5	-0.873112	0.0373
TMC5	1.62259	0.00765
TMCO3	2.81105	0.0474
TMEM104	-0.615908	0.01535
TMEM105	-2.26435	0.0001
TMEM107	1.36253	0.03295
TMEM123	1.20691	0.0354
TMEM126A	-0.94463	0.03435
TMEM132C	-1.23774	0.0406
TMEM132D	-0.714626	0.0129
TMEM159	-2.04335	0.017
TMEM198	-1.73738	0.0461
TMEM39B	-1.01811	0.01175
TMEM9B	1.05711	5e-05
TNC	-1.16987	0.01805
TNFRSF13B	-1.68328	0.0012
TNFRSF1A	1.20664	0.00865
TNNI1	-2.69882	5e-05
TOMM40	-3.51551	0.0066
TOX2	-0.82869	0.00015
TPT1	-2.572	0.00045
TRAPPC4	-2.35205	0.0029
TRDMT1	-0.579032	0.0066
TRGV4	0.890954	0.0246
TRIM16L	-0.912544	5e-05
TRIM36	1.04095	0.02215
TRIM51FP	-1.07465	0.0254
TRIM66	-1.08882	0.0005
TRIP11	-0.799157	0.0003
TRIT1	1.35196	0.00945
TRMT1	-0.674732	0.00855
TRMT2B	0.614317	0.0223
TRMT6	0.984769	0.00105
TROAP	-1.75719	0.00235
TRPV2	-1.34672	0.00815
TRRAP	0.902379	0.00015
TSN	1.65158	0.034
TSPAN32	-1.21234	0.0423
TSTD3	-2.89635	0.01745
TTC3	1.44195	0.00945
TTC39B	0.978587	0.02085
TTLL7	1.73116	0.02325
TTLL9	1.20688	0.005
TTPAL	-0.691852	0.04995
TTYH2	1.42576	0.02325
TXNDC8	6.33438	5e-05
U6	-1.54849	0.03275
UBAP2L	-1.27642	0.0405
UBE2D3	2.69416	5e-05
UHMK1	1.09989	0.00445
UNC93B5	1.15675	0.02815
USF1	-1.363	0.0038
USP5	1.05562	0.0006
USPL1	-0.821227	0.039
UTRN	-1.13471	0.0487
UXS1	-0.919528	0.03025
VEGFB	-1.92423	0.0006
VPS11	2.0835	0.04105
VSX1	0.883005	0.04985
WASH5P	-2.58947	5e-05
WDR1	-1.30978	5e-05
WDR91	-2.20224	0.03115
WDTC1	-0.456331	0.0381
WNT3	-0.561473	0.0209
WRAP73	-3.11423	0.00405
WWTR1	2.36522	0.026
XRCC3	1.4062	0.0228
XXbac-BPG55C20.7	-2.14029	0.01605
Y_RNA	-4.0618	0.0044
YBX2	0.700651	0.0064
YPEL4	-2.90504	0.0184
YTHDF3	-2.28543	0.0002
ZBTB37	2.93411	5e-05
ZC3H12A	-0.984806	0.04
ZDHHC22	7.87328	0.0492
ZFP3	0.580963	0.03175
ZG16	1.3512	0.0069
ZMYND10	-0.79931	0.0127
ZNF143	-1.0294	0.01065
ZNF157	0.557982	0.0042
ZNF467	1.47446	0.0461
ZNF704	3.44644	0.00115
ZNF76	-1.59811	0.01465
ZNF813	1.16938	0.03915
ZNF91	1.75256	0.0032
ZNHIT6	1.00021	0.00095
ZPLD1	0.437931	0.0369
ZSCAN2	-1.47729	0.0099
ZSWIM3	0.411688	0.039
