# Supplementary material for: Meta-Analysis of Gene Expression and Identification of Biological Regulatory Mechanisms in Alzheimer's Disease
Source: Front Neurosci. 2019 Jul 3;13:633. doi: 10.3389/fnins.2019.00633 (PMC6616202; doi:10.3389/fnins.2019.00633)
Supplement: Table S7 — Detailed information on the differentially expressed miRNAs from GEO data GSE16759. [file Table_7.xls]

## Sheet: Sheet1
ID	adj.P.Val	P.Value	logFC
hsa-miR-374	0.1028	0.0045067	-6.22551
hsa-miR-582	0.1028	0.003597	-5.87202
hsa-mir-05109|RNAz	0.1028	0.0057306	-5.64537
hsa-mir-12504|RNAz	0.1043	0.0076835	-5.32446
hsa-mir-12497|RNAz	0.1028	0.003394	-5.24394
hsa-mir-40321|RNAz	0.1182	0.0104398	-4.94298
hsa-miR-30e-5p	0.1028	0.0058255	-4.13124
hsa-miR-380-3p	0.1033	0.0070355	-4.12099
hsa-miR-153	0.1187	0.0108597	-3.70168
hsa-miR-424	0.0889	0.0011322	-3.65686
hsa-miR-376a	0.1033	0.0068405	-3.47133
hsa-mir-44608|RNAz	0.1028	0.0026307	-3.44154
hsa-miR-499	0.1028	0.0055481	-3.37721
hsa-miR-181c	0.0894	0.0015209	-3.29531
hsa-miR-126*	0.1186	0.0107246	-3.28206
hsa-miR-301	0.0889	0.0012602	-3.27359
hsa-miR-368	0.1109	0.0096705	-3.03585
hsa-miR-369-3p	0.1109	0.0094647	-2.8075
hsa-miR-219	0.1199	0.0113489	-2.78738
hsa-miR-95	0.1028	0.0051911	-2.62805
hsa-miR-656	0.0889	0.0013878	-2.62796
hsa-miR-186	0.1028	0.0025921	-2.54639
hsa-mir-20546|RNAz	0.0889	0.0013675	-2.49556
hsa-miR-590	0.279	0.0673186	-2.47897
hsa-mir-47182|RNAz	0.3445	0.108281	-2.44351
hsa-mir-45612|RNAz	0.1666	0.0239411	-2.34685
hsa-miR-365	0.1914	0.0319257	-2.30487
hsa-miR-454-3p	0.139	0.0158204	-2.29775
hsa-miR-148b	0.1028	0.0061566	-2.24285
hsa-mir-05799|RNAz	0.3556	0.118934	-2.2137
hsa-mir-02532|RNAz	0.1028	0.0031668	-2.14331
hsa-mir-13317|RNAz	0.2557	0.052496	-2.13564
hsa-mir-42448|RNAz	0.1028	0.002298	-2.07367
hsa-miR-148a	0.1919	0.0338975	-2.01842
hsa-5S-b2	0.1028	0.0032471	-1.99989
hsa-miR-483	0.1838	0.0289401	-1.97947
hsa-mir-01757|RNAz	0.1537	0.0181527	-1.95955
hsa-mir-35678|RNAz	0.1569	0.019273	-1.92628
hsa-miR-30e-3p	0.1569	0.0196252	-1.92058
hsa-miR-101	0.0889	0.000485	-1.89924
hsa-mir-21989|RNAz	0.1375	0.0153568	-1.88535
hsa-miR-655	0.1262	0.0127573	-1.88248
hsa-miR-20b	0.106	0.0084551	-1.8425
hsa-miR-580	0.1666	0.0237394	-1.84019
hsa-mir-00170|RNAz	0.4088	0.152595	-1.83711
hsa-miR-551b	0.0889	0.0013837	-1.83143
hsa-mir-01033|RNAz	0.4598	0.193895	-1.82332
hsa-mir-08570|RNAz	0.0939	0.0019679	-1.80337
hsa-mir-09384|RNAz	0.2942	0.0748016	-1.80131
hsa-miR-340	0.3401	0.103839	-1.75865
hsa-miR-154	0.1666	0.0241107	-1.7548
hsa-miR-451	0.4512	0.183334	-1.68918
hsa-miR-96	0.1868	0.0304038	-1.67699
hsa-miR-29b	0.0889	0.0014182	-1.63833
hsa-miR-542-5p	0.1603	0.0206284	-1.63088
hsa-mir-37259|RNAz	0.4504	0.177269	-1.61017
hsa-mir-47156|RNAz	0.3556	0.118959	-1.60838
hsa-mir-39760|RNAz	0.4043	0.146797	-1.60423
hsa-miR-369-5p	0.3388	0.102719	-1.59962
hsa-mir-18152|RNAz	0.2391	0.0479093	-1.59469
hsa-miR-15a	0.1028	0.0040077	-1.52401
hsa-miR-597	0.3224	0.0902068	-1.52284
hsa-mir-15308|RNAz	0.3071	0.0815147	-1.52131
hsa-miR-410	0.1375	0.0152523	-1.51636
hsa-miR-137	0.1262	0.0127089	-1.4923
hsa-miR-19a	0.5444	0.26479	-1.4893
hsa-miR-488	0.1199	0.011313	-1.4823
hsa-miR-130a	0.1028	0.0066478	-1.47333
hsa-miR-29c	0.1033	0.0069833	-1.47237
hsa-miR-618	0.1918	0.033455	-1.47157
hsa-miR-338	0.1666	0.0240339	-1.45588
hsa-mir-08785|RNAz	0.354	0.117362	-1.44488
hsa-miR-448	0.1296	0.0136583	-1.41343
hsa-mir-26761|RNAz	0.1239	0.0119969	-1.40685
hsa-miR-624	0.2561	0.0540452	-1.40448
hsa-miR-550	0.1028	0.0042203	-1.40043
hsa-miR-551a	0.2484	0.0503259	-1.39944
hsa-miR-558	0.1656	0.0221081	-1.37869
hsa-miR-802	0.3445	0.108109	-1.37602
hsa-miR-518f	0.5428	0.261844	-1.37407
hsa-miR-455	0.1296	0.0137904	-1.3671
hsa-miR-571	0.611	0.337939	-1.35442
hsa-mir-21805|RNAz	0.4572	0.190165	-1.34615
hsa-miR-34b	0.2942	0.0744413	-1.33426
hsa-miR-525	0.5962	0.313938	-1.3293
hsa-miR-98	0.2829	0.0686278	-1.32588
hsa-miR-527	0.4542	0.187458	-1.322
hsa-miR-518e	0.4574	0.190737	-1.31902
hsa-mir-43645|RNAz	0.4319	0.165851	-1.31423
hsa-mir-11116|RNAz	0.3233	0.0912326	-1.30428
hsa-mir-35664|RNAz	0.279	0.0671204	-1.29373
hsa-miR-189	0.0925	0.0016735	-1.2868
hsa-miR-592	0.3071	0.081541	-1.27541
hsa-miR-28	0.1262	0.0127426	-1.26509
hsa-miR-138	0.1544	0.0184554	-1.26428
hsa-mir-43629|RNAz	0.4512	0.183849	-1.26266
hsa-mir-15350|RNAz	0.4043	0.146795	-1.25669
hsa-miR-573	0.3725	0.127607	-1.25605
hsa-miR-616	0.3445	0.107216	-1.23112
hsa-mir-29604|RNAz	0.4788	0.204785	-1.22663
hsa-miR-519b	0.6548	0.37827	-1.22598
hsa-mir-32713|RNAz	0.5924	0.3113	-1.22352
hsa-miR-598	0.1028	0.0066654	-1.22217
hsa-miR-589	0.2119	0.0401183	-1.20615
hsa-miR-199a	0.3445	0.106776	-1.16964
hsa-miR-493-3p	0.279	0.0673689	-1.16792
hsa-mir-47260|RNAz	0.5245	0.250531	-1.16508
hsa-miR-548d	0.492	0.220364	-1.15186
hsa-miR-567	0.2788	0.0657854	-1.14919
hsa-miR-651	0.2249	0.0440285	-1.13539
hsa-miR-544	0.2788	0.0658527	-1.13149
hsa-miR-411	0.1239	0.0121246	-1.12947
hsa-miR-542-3p	0.6056	0.328573	-1.12143
hsa-miR-190	0.1028	0.0046179	-1.1053
hsa-miR-302a*	0.65	0.373419	-1.09278
hsa-miR-517a	0.491	0.219388	-1.08446
hsa-miR-379	0.1682	0.025218	-1.06362
hsa-miR-568	0.3468	0.113024	-1.06125
hsa-mir-15318|RNAz	0.6906	0.431861	-1.05641
hsa-miR-494	0.1057	0.0079851	-1.05084
hsa-miR-668	0.1666	0.0238598	-1.04395
hsa-miR-431	0.3445	0.10841	-1.03572
hsa-miR-380-5p	0.4286	0.163245	-1.02932
hsa-miR-452	0.3443	0.10548	-1.01795
hsa-miR-518b	0.6289	0.357849	-1.01252
hsa-mir-00366|RNAz	0.7178	0.477288	-1.01248
hsa-miR-27a	0.1375	0.0155005	-1.01143
hsa-miR-34c	0.1199	0.0111475	-1.00246
hsa-miR-502	0.3556	0.119157	-0.997321
hsa-miR-449b	0.3765	0.129632	-0.992432
hsa-mir-27592|RNAz	0.676	0.414926	-0.988547
hsa-mir-23726|RNAz	0.463	0.196032	-0.985678
hsa-miR-625	0.2561	0.0542269	-0.979493
hsa-miR-552	0.2852	0.0704014	-0.974268
hsa-mir-45417|RNAz	0.3071	0.0811733	-0.953028
hsa-mir-09369|RNAz	0.3071	0.0806164	-0.951201
hsa-miR-212	0.3468	0.113274	-0.942804
hsa-mir-15197|RNAz	0.2573	0.0555591	-0.934454
hsa-mir-34157|RNAz	0.4542	0.18743	-0.927205
hsa-miR-586	0.2788	0.0643771	-0.919861
hsa-mir-15187|RNAz	0.2788	0.0641127	-0.919111
hsa-miR-581	0.4512	0.181999	-0.919063
hsa-miR-335	0.2365	0.0470434	-0.918605
hsa-miR-549	0.5131	0.242007	-0.910126
hsa-mir-36005|RNAz	0.4847	0.214554	-0.909685
hsa-mir-18218|RNAz	0.1656	0.0222029	-0.903706
hsa-miR-518d	0.6641	0.39718	-0.896454
hsa-mir-13974|RNAz	0.5115	0.23879	-0.892871
hsa-miR-450	0.1296	0.013456	-0.891621
hsa-miR-378	0.4043	0.147056	-0.88715
hsa-mir-47178|RNAz	0.1682	0.0252293	-0.884749
hsa-miR-337	0.2788	0.0649908	-0.855873
hsa-miR-767-3p	0.611	0.337543	-0.854045
hsa-mir-29629|RNAz	0.4512	0.182216	-0.853185
hsa-miR-603	0.5998	0.316465	-0.847949
hsa-mir-01689|RNAz	0.3303	0.095577	-0.84084
hsa-mir-32314|RNAz	0.5658	0.285907	-0.836364
hsa-mir-13270|RNAz	0.5709	0.290249	-0.830511
hsa-miR-501	0.4381	0.169178	-0.827974
hsa-mir-13276|RNAz	0.4378	0.168603	-0.826175
hsa-miR-487a	0.2631	0.0573695	-0.814446
hsa-miR-34a	0.1629	0.0211388	-0.805298
hsa-miR-517b	0.563	0.283894	-0.795925
hsa-miR-495	0.2569	0.054705	-0.793282
hsa-mir-43721|RNAz	0.2106	0.0396649	-0.789784
hsa-miR-518c	0.5727	0.293548	-0.788717
hsa-miR-377	0.3445	0.107763	-0.786647
hsa-miR-526a	0.6003	0.324011	-0.783233
hsa-miR-566	0.2748	0.0625702	-0.782572
hsa-miR-299-3p	0.2088	0.0390965	-0.775524
hsa-mir-40318|RNAz	0.1963	0.0352848	-0.77506
hsa-miR-565	0.1869	0.0306279	-0.768943
hsa-miR-194	0.2484	0.0504657	-0.768745
hsa-mir-32892|RNAz	0.6844	0.422279	-0.747759
hsa-miR-562	0.6003	0.323506	-0.745755
hsa-miR-299-5p	0.2657	0.0583526	-0.728699
hsa-miR-585	0.6952	0.44302	-0.726772
hsa-mir-33534|RNAz	0.5444	0.265231	-0.722637
hsa-miR-421	0.1569	0.019865	-0.722491
hsa-miR-373	0.4789	0.207882	-0.717059
hsa-miR-557	0.5115	0.237322	-0.714848
hsa-miR-18a	0.4088	0.15179	-0.70465
hsa-mir-02757|RNAz	0.8472	0.682285	-0.703326
hsa-miR-136	0.2561	0.0538136	-0.701457
hsa-mir-40948|RNAz	0.6727	0.405753	-0.698269
hsa-miR-548a	0.4135	0.156509	-0.683803
hsa-miR-640	0.5343	0.256134	-0.679858
hsa-mir-42531|RNAz	0.8033	0.614508	-0.67982
hsa-mir-17770|RNAz	0.7398	0.506049	-0.675561
hsa-miR-639	0.4748	0.202548	-0.665971
hsa-miR-524	0.7591	0.533015	-0.66259
hsa-miR-539	0.3315	0.0973256	-0.661188
hsa-miR-215	0.5428	0.262733	-0.658179
hsa-miR-26b	0.3071	0.0808728	-0.656331
hsa-mir-43727|RNAz	0.4088	0.151831	-0.650433
hsa-miR-106a	0.3145	0.0859984	-0.6415
hsa-miR-20a	0.2852	0.0703149	-0.62781
hsa-miR-509	0.4135	0.156596	-0.623392
hsa-mir-15249|RNAz	0.4789	0.20764	-0.614973
hsa-mir-17103|RNAz	0.6567	0.382705	-0.613601
hsa-miR-30a-5p	0.2056	0.0378412	-0.611282
hsa-mir-28852|RNAz	0.279	0.0670262	-0.604962
hsa-miR-660	0.4512	0.18176	-0.598566
hsa-miR-193b	0.4471	0.174561	-0.59566
hsa-miR-526c	0.676	0.413828	-0.594623
hsa-mir-15208|RNAz	0.4967	0.224413	-0.592941
hsa-mir-09875|RNAz	0.6901	0.427272	-0.592411
hsa-miR-412	0.4789	0.206193	-0.587539
hsa-miR-204	0.676	0.414954	-0.586699
hsa-mir-45608|RNAz	0.4791	0.208826	-0.584123
hsa-mir-05418|RNAz	0.6616	0.390621	-0.583718
hsa-miR-146b	0.3445	0.107912	-0.582109
hsa-miR-653	0.577	0.297096	-0.582042
hsa-mir-06761|RNAz	0.6882	0.425396	-0.571814
hsa-miR-504	0.347	0.113714	-0.569016
hsa-mir-13282|RNAz	0.5808	0.301511	-0.568323
hsa-miR-492	0.6131	0.340876	-0.567336
hsa-miR-497	0.3028	0.0779485	-0.560955
hsa-miR-135a	0.4034	0.143748	-0.56056
hsa-mir-40749|RNAz	0.7083	0.463424	-0.552355
hsa-mir-00868|RNAz	0.3445	0.109633	-0.544185
hsa-mir-09252|RNAz	0.8366	0.668366	-0.542948
hsa-miR-17-5p	0.3445	0.110663	-0.542688
hsa-mir-08355|RNAz	0.7039	0.45081	-0.539034
hsa-miR-449	0.4542	0.186963	-0.536461
hsa-miR-200a	0.6641	0.396509	-0.532693
hsa-miR-216	0.4477	0.175263	-0.53214
hsa-miR-564	0.6537	0.376936	-0.525108
hsa-mir-41166|RNAz	0.7506	0.516621	-0.521215
hsa-miR-767-5p	0.5908	0.308578	-0.513616
hsa-miR-545	0.6567	0.380957	-0.502235
hsa-miR-302d	0.7778	0.567163	-0.50171
hsa-miR-181d	0.3123	0.0850579	-0.499888
hsa-mir-07413|RNAz	0.676	0.413969	-0.49863
hsa-miR-612	0.5523	0.271959	-0.498537
hsa-miR-453	0.5536	0.276504	-0.492063
hsa-miR-217	0.694	0.43856	-0.489022
hsa-miR-409-5p	0.4164	0.158151	-0.48831
hsa-miR-429	0.8025	0.61213	-0.484403
hsa-miR-376b	0.7048	0.459312	-0.483262
hsa-mir-36927|RNAz	0.7948	0.595264	-0.482044
hsa-miR-30b	0.3468	0.112639	-0.467491
hsa-miR-193a	0.5732	0.294535	-0.467016
hsa-miR-126	0.3445	0.110677	-0.464357
hsa-miR-518a	0.8833	0.738339	-0.462045
hsa-miR-635	0.8354	0.663095	-0.458744
hsa-mir-02243|RNAz	0.6924	0.436341	-0.455609
hsa-mir-12881|RNAz	0.6636	0.395323	-0.450071
hsa-mir-24882|RNAz	0.7953	0.597969	-0.44907
hsa-mir-30653|RNAz	0.4011	0.141815	-0.447385
hsa-mir-33545|RNAz	0.7048	0.452321	-0.444748
hsa-mir-40199|RNAz	0.7672	0.544002	-0.437004
hsa-let-7g	0.4043	0.146283	-0.436893
hsa-miR-559	0.6493	0.372071	-0.435969
hsa-mir-12480|RNAz	0.4088	0.151414	-0.435671
hsa-miR-489	0.7048	0.457081	-0.435151
hsa-mir-43753|RNAz	0.3904	0.135807	-0.435043
hsa-miR-372	0.7576	0.526977	-0.435038
hsa-mir-21629|RNAz	0.7576	0.527931	-0.427056
hsa-miR-326	0.6003	0.323646	-0.420328
hsa-miR-621	0.8063	0.620128	-0.419318
hsa-mir-43745|RNAz	0.4043	0.147467	-0.417983
hsa-mir-40248|RNAz	0.7553	0.522313	-0.416403
hsa-mir-08384|RNAz	0.7778	0.562988	-0.400348
hsa-mir-12508|RNAz	0.4412	0.170846	-0.399933
hsa-miR-363	0.717	0.473542	-0.396971
hsa-mir-47565|RNAz	0.7048	0.459628	-0.396567
hsa-miR-22	0.5343	0.25637	-0.393494
hsa-miR-522	0.8595	0.705874	-0.392748
hsa-miR-224	0.7975	0.601553	-0.383191
hsa-miR-649	0.7576	0.527007	-0.375832
hsa-miR-30a-3p	0.6109	0.336006	-0.374391
hsa-miR-132	0.5536	0.276825	-0.373848
hsa-mir-47194|RNAz	0.7227	0.483974	-0.37245
hsa-mir-42325|RNAz	0.4294	0.164452	-0.365894
hsa-mir-10748|RNAz	0.6952	0.442839	-0.360671
hsa-miR-613	0.8354	0.662428	-0.36009
hsa-mir-12651|RNAz	0.7939	0.587853	-0.354253
hsa-miR-609	0.7778	0.567612	-0.349854
hsa-mir-33411|RNAz	0.8067	0.623946	-0.341227
hsa-miR-593	0.873	0.720277	-0.340795
hsa-miR-99a	0.5103	0.236144	-0.326945
hsa-miR-135b	0.5536	0.276016	-0.325044
hsa-miR-646	0.676	0.411325	-0.323819
hsa-mir-04354|RNAz	0.6707	0.403152	-0.322951
hsa-miR-23a	0.4793	0.20958	-0.321925
hsa-mir-20690|RNAz	0.9333	0.832524	-0.31774
hsa-miR-221	0.6289	0.357004	-0.316974
hsa-miR-329	0.5727	0.292802	-0.316377
hsa-mir-09395|RNAz	0.8511	0.689914	-0.316108
hsa-miR-505	0.7227	0.484348	-0.31516
hsa-mir-13246|RNAz	0.6906	0.431658	-0.314563
hsa-mir-42833|RNAz	0.6003	0.321188	-0.314031
hsa-miR-423	0.6515	0.374934	-0.310877
hsa-mir-15711|RNAz	0.6924	0.436826	-0.303665
hsa-miR-93	0.5843	0.304596	-0.302847
hsa-mir-04768|RNAz	0.7178	0.477166	-0.298674
hsa-miR-27b	0.5428	0.262335	-0.296759
hsa-miR-339	0.7388	0.503775	-0.2966
hsa-mir-47172|RNAz	0.8025	0.611728	-0.295809
hsa-mir-15903|RNAz	0.7602	0.536509	-0.28479
hsa-miR-16	0.5523	0.272413	-0.284443
hsa-mir-01444|RNAz	0.7048	0.458218	-0.28316
hsa-mir-13264|RNAz	0.7576	0.527853	-0.281758
hsa-miR-513	0.8033	0.614821	-0.278161
hsa-mir-46185|RNAz	0.8506	0.687743	-0.274232
hsa-miR-570	0.8294	0.647632	-0.270612
hsa-miR-18b	0.7732	0.55308	-0.26917
hsa-miR-517	0.831	0.653314	-0.266263
hsa-miR-195	0.6165	0.345636	-0.261928
hsa-miR-622	0.8996	0.766547	-0.260969
hsa-mir-43737|RNAz	0.7778	0.565144	-0.250055
hsa-miR-21	0.7039	0.450635	-0.248052
hsa-miR-675	0.8322	0.655161	-0.246829
hsa-mir-34982|RNAz	0.8506	0.687549	-0.246162
hsa-miR-196a	0.7229	0.485277	-0.243505
hsa-miR-7	0.7796	0.572366	-0.24327
hsa-miR-371	0.7948	0.590331	-0.242459
hsa-mir-46928|RNAz	0.928	0.821368	-0.241768
hsa-miR-381	0.7258	0.490863	-0.239137
hsa-miR-516-3p	0.8294	0.648521	-0.238443
hsa-miR-9	0.6567	0.382859	-0.230363
hsa-mir-25206|RNAz	0.8511	0.689473	-0.228361
hsa-mir-06158|RNAz	0.8183	0.636353	-0.225592
hsa-mir-32310|RNAz	0.7602	0.535705	-0.225191
hsa-mir-06164|RNAz	0.9023	0.773311	-0.224513
hsa-miR-556	0.929	0.823263	-0.224309
hsa-miR-31	0.676	0.411447	-0.222734
hsa-mir-40258|RNAz	0.9444	0.863172	-0.221999
hsa-mir-04691|RNAz	0.9441	0.859047	-0.216216
hsa-miR-17-3p	0.7136	0.469929	-0.213857
hsa-mir-07536|RNAz	0.8354	0.664897	-0.21308
hsa-mir-25105|RNAz	0.899	0.763194	-0.21178
hsa-let-7i	0.6828	0.420561	-0.208497
hsa-mir-33898|RNAz	0.9375	0.843794	-0.206586
hsa-miR-29a	0.7048	0.45386	-0.203868
hsa-miR-561	0.9198	0.804501	-0.202635
hsa-miR-606	0.9086	0.783103	-0.201431
hsa-mir-24347|RNAz	0.9264	0.818544	-0.200488
hsa-miR-367	0.873	0.72158	-0.195025
hsa-mir-00040|RNAz	0.7292	0.495717	-0.194386
hsa-mir-14147|RNAz	0.8794	0.729707	-0.19192
hsa-mir-39780|RNAz	0.7292	0.494918	-0.191918
hsa-miR-192	0.8412	0.674788	-0.191079
hsa-mir-06830|RNAz	0.8385	0.670792	-0.190175
hsa-mir-20881|RNAz	0.7948	0.591694	-0.181243
hsa-miR-520a	0.8963	0.754263	-0.180034
hsa-mir-25972|RNAz	0.8996	0.765589	-0.177517
hsa-miR-519c	0.9096	0.786771	-0.171814
hsa-miR-643	0.9482	0.870572	-0.162769
hsa-miR-583	0.899	0.762996	-0.160122
hsa-miR-144	0.9333	0.836944	-0.15929
hsa-miR-30c	0.758	0.530626	-0.155638
hsa-mir-40967|RNAz	0.9389	0.847027	-0.153261
hsa-mir-47138|RNAz	0.9533	0.895615	-0.152241
hsa-mir-09323|RNAz	0.9588	0.909879	-0.15171
hsa-mir-21603|RNAz	0.9198	0.810174	-0.151613
hsa-let-7f	0.7957	0.599291	-0.149052
hsa-miR-503	0.8584	0.704046	-0.148882
hsa-miR-516-5p	0.9146	0.796305	-0.139579
hsa-miR-650	0.9146	0.797402	-0.139
hsa-miR-604	0.9198	0.807355	-0.135958
hsa-mir-13945|RNAz	0.9622	0.919417	-0.13566
hsa-mir-13307|RNAz	0.9444	0.863973	-0.131315
hsa-mir-25466|RNAz	0.9497	0.876308	-0.130343
hsa-miR-514	0.9497	0.883682	-0.130328
hsa-miR-331	0.899	0.759409	-0.127027
hsa-miR-654	0.9041	0.776202	-0.122938
hsa-let-7e	0.8671	0.713996	-0.118837
hsa-mir-04343|RNAz	0.9301	0.826177	-0.117617
hsa-mir-13457|RNAz	0.9533	0.898457	-0.114887
hsa-miR-768-5p	0.8521	0.6933	-0.112882
hsa-miR-105	0.8996	0.764969	-0.110287
hsa-miR-569	0.9331	0.830822	-0.108606
hsa-mir-07270|RNAz	0.9375	0.84374	-0.0962412
hsa-mir-45626|RNAz	0.9497	0.888698	-0.0924255
hsa-miR-520e	0.9429	0.854629	-0.0917662
hsa-mir-11812|RNAz	0.9365	0.840824	-0.0877043
hsa-miR-801	0.9497	0.880299	-0.0832095
hsa-miR-611	0.9533	0.898506	-0.0820251
hsa-miR-614	0.9691	0.932296	-0.0807811
hsa-mir-43701|RNAz	0.8985	0.757637	-0.0803442
hsa-mir-06156|RNAz	0.9497	0.880326	-0.0779208
hsa-miR-555	0.9533	0.897295	-0.0763485
hsa-mir-09163|RNAz	0.9592	0.912308	-0.0713297
hsa-mir-03006|RNAz	0.9497	0.884178	-0.0703798
hsa-mir-15229|RNAz	0.9399	0.848867	-0.0671283
hsa-let-7a	0.9096	0.787698	-0.066841
hsa-mir-32860|RNAz	0.9497	0.882358	-0.06217
hsa-miR-652	0.9333	0.835164	-0.0604953
hsa-miR-769-3p	0.9497	0.884833	-0.0582838
hsa-mir-45362|RNAz	0.9691	0.93375	-0.0561591
hsa-miR-596	0.9689	0.930797	-0.0543329
hsa-miR-139	0.9444	0.866014	-0.0522807
hsa-miR-770-5p	0.9622	0.920265	-0.0512242
hsa-miR-100	0.9429	0.854673	-0.0499422
hsa-mir-43367|RNAz	0.9825	0.961587	-0.046289
hsa-miR-629	0.9771	0.945014	-0.0457039
hsa-mir-08709|RNAz	0.9697	0.935643	-0.0449332
hsa-mir-00726|RNAz	0.9441	0.859359	-0.0444585
hsa-mir-00773|RNAz	0.9823	0.960381	-0.0428044
hsa-miR-106b	0.9533	0.897722	-0.0411548
hsa-mir-09870|RNAz	0.9497	0.886664	-0.0372429
hsa-let-7d	0.9533	0.897348	-0.0347579
hsa-mir-21886|RNAz	0.9797	0.954516	-0.0298918
hsa-mir-02618|RNAz	0.9874	0.97686	-0.029645
hsa-miR-511	0.9771	0.945938	-0.0272011
hsa-miR-26a	0.9604	0.915822	-0.02614
hsa-mir-28036|RNAz	0.9938	0.990623	-0.0244897
hsa-miR-485-3p	0.9781	0.947886	-0.0239929
hsa-miR-454-5p	0.9846	0.965777	-0.0168565
hsa-mir-44952|RNAz	0.9925	0.987203	-0.0125441
hsa-miR-24	0.984	0.964121	-0.0111324
hsa-mir-25676|RNAz	0.9874	0.976009	-0.0110944
hsa-mir-03580|RNAz	0.9938	0.990083	-0.0050978
hsa-mir-44436|RNAz	0.9981	0.997035	-0.003827
hsa-miR-576	0.9999	0.999947	-6.11e-05
hsa-miR-484	0.9949	0.99282	0.0025771
hsa-mir-03302|RNAz	0.9907	0.983121	0.0121607
hsa-mir-28644|RNAz	0.9871	0.970663	0.0132497
hsa-mir-23740|RNAz	0.9874	0.974747	0.0136054
hsa-miR-30d	0.9797	0.952848	0.0144311
hsa-mir-28520|RNAz	0.9783	0.950217	0.0149968
hsa-miR-490	0.9823	0.958279	0.0189756
hsa-mir-11399|RNAz	0.9691	0.93404	0.0199948
hsa-mir-15270|RNAz	0.9907	0.982737	0.0217093
hsa-miR-500	0.9797	0.95468	0.0234567
hsa-miR-145	0.9664	0.926314	0.0266177
hsa-miR-626	0.9907	0.983975	0.0269281
hsa-mir-45506|RNAz	0.9907	0.984369	0.0280198
hsa-miR-218	0.9541	0.902033	0.0376209
hsa-mir-44086|RNAz	0.9871	0.972377	0.04385
hsa-mir-02869|RNAz	0.9652	0.924115	0.0439957
hsa-miR-23b	0.9441	0.859753	0.0450246
hsa-miR-577	0.9497	0.888475	0.0456534
hsa-miR-657	0.9823	0.960128	0.053599
hsa-miR-620	0.9497	0.883018	0.0560127
hsa-mir-27392|RNAz	0.9541	0.902886	0.0565834
hsa-mir-09860|RNAz	0.9198	0.806127	0.0608291
hsa-miR-107	0.9301	0.82522	0.0608317
hsa-mir-28874|RNAz	0.9541	0.900468	0.0617339
hsa-miR-10a	0.9541	0.90335	0.0655235
hsa-mir-00052|RNAz	0.909	0.785181	0.0682366
hsa-mir-21997|RNAz	0.9013	0.769944	0.0736275
hsa-mir-46739|RNAz	0.9198	0.809958	0.0779699
hsa-miR-662	0.9497	0.88911	0.0793401
hsa-miR-129	0.9333	0.834749	0.0814842
hsa-mir-35775|RNAz	0.9762	0.942968	0.0828029
hsa-miR-328	0.9198	0.807448	0.0863756
hsa-mir-08983|RNAz	0.9075	0.781063	0.0866862
hsa-mir-35463|RNAz	0.8985	0.758027	0.0931379
hsa-mir-04679|RNAz	0.9497	0.888531	0.0935188
hsa-miR-323	0.8963	0.754053	0.0966167
hsa-mir-04797|RNAz	0.8846	0.74061	0.0986762
hsa-miR-128b	0.8555	0.698978	0.0995234
hsa-miR-517c	0.967	0.927936	0.102969
hsa-miR-128a	0.8354	0.661375	0.112084
hsa-miR-143	0.865	0.711364	0.113978
hsa-miR-15b	0.8521	0.69337	0.114708
hsa-mir-35397|RNAz	0.9146	0.797843	0.116297
hsa-miR-211	0.9086	0.78394	0.117851
hsa-mir-43623|RNAz	0.9146	0.796833	0.120349
hsa-mir-17060|RNAz	0.9497	0.885652	0.122702
hsa-miR-487b	0.8471	0.681041	0.122957
hsa-mir-47220|RNAz	0.92	0.811337	0.123128
hsa-miR-324-3p	0.8805	0.732488	0.126147
hsa-miR-1	0.9783	0.949284	0.132495
hsa-mir-19123|RNAz	0.9604	0.91648	0.133425
hsa-miR-636	0.8753	0.724463	0.135678
hsa-miR-631	0.9497	0.883558	0.14033
hsa-miR-183	0.8555	0.699881	0.147071
hsa-miR-599	0.9592	0.911285	0.148942
hsa-let-7c	0.7705	0.550025	0.150304
hsa-mir-12954|RNAz	0.9444	0.865991	0.150935
hsa-miR-512-3p	0.8177	0.634989	0.151913
hsa-miR-554	0.9198	0.808908	0.152931
hsa-miR-32	0.9013	0.769062	0.153549
hsa-miR-532	0.8067	0.621835	0.156296
hsa-miR-146a	0.8067	0.62477	0.158342
hsa-miR-519d	0.8412	0.67476	0.16043
hsa-miR-512-5p	0.9023	0.772355	0.164334
hsa-miR-103	0.7732	0.554586	0.166896
hsa-miR-630	0.9604	0.915897	0.16957
hsa-mir-44691|RNAz	0.8555	0.699548	0.169964
hsa-mir-43165|RNAz	0.9333	0.836954	0.172593
hsa-miR-520d	0.7953	0.597229	0.175762
hsa-mir-04826|RNAz	0.7591	0.532393	0.176574
hsa-miR-182	0.8521	0.694376	0.185329
hsa-mir-45674|RNAz	0.9333	0.834921	0.185475
hsa-mir-40381|RNAz	0.881	0.734787	0.188085
hsa-miR-425-5p	0.7976	0.60324	0.190737
hsa-mir-29785|RNAz	0.9438	0.856461	0.191964
hsa-mir-44388|RNAz	0.7506	0.51612	0.197844
hsa-miR-648	0.8063	0.618835	0.19821
hsa-miR-222	0.7948	0.594293	0.198928
hsa-miR-181a	0.7672	0.545912	0.202498
hsa-mir-28509|RNAz	0.676	0.411466	0.206827
hsa-miR-634	0.9444	0.864566	0.207569
hsa-mir-29414|RNAz	0.899	0.760423	0.215607
hsa-mir-13941|RNAz	0.7069	0.461759	0.221883
hsa-mir-32339|RNAz	0.9417	0.851516	0.225053
hsa-mir-42724|RNAz	0.8584	0.703568	0.225757
hsa-mir-20616|RNAz	0.7976	0.604169	0.229287
hsa-miR-342	0.7048	0.453236	0.235621
hsa-miR-362	0.7227	0.483893	0.242628
hsa-miR-769-5p	0.7778	0.563092	0.243429
hsa-mir-41893|RNAz	0.9146	0.796091	0.245723
hsa-miR-325	0.7433	0.509223	0.253571
hsa-miR-637	0.758	0.530007	0.25566
hsa-miR-548b	0.8805	0.733429	0.26206
hsa-mir-29930|RNAz	0.7048	0.457105	0.265094
hsa-mir-00057|RNAz	0.6003	0.322165	0.268427
hsa-mir-37417|RNAz	0.7048	0.456494	0.268538
hsa-miR-758	0.7796	0.573105	0.269358
hsa-miR-125b	0.6062	0.332121	0.270747
hsa-miR-519e	0.7602	0.53702	0.271931
hsa-mir-08540|RNAz	0.7879	0.5809	0.272569
hsa-mir-36916|RNAz	0.7788	0.569736	0.273411
hsa-mir-06168|RNAz	0.7178	0.476618	0.274079
hsa-mir-27577|RNAz	0.9198	0.809483	0.274544
hsa-mir-30316|RNAz	0.7672	0.54336	0.279401
hsa-mir-05068|RNAz	0.8882	0.744602	0.297615
hsa-mir-40266|RNAz	0.8354	0.666503	0.300908
hsa-mir-00717|RNAz	0.5115	0.239442	0.307862
hsa-mir-30724|RNAz	0.7953	0.5982	0.310979
hsa-mir-11104|RNAz	0.7136	0.46949	0.314482
hsa-mir-10575|RNAz	0.725	0.488277	0.316671
hsa-5S-b4	0.8067	0.622298	0.319863
hsa-mir-19237|RNAz	0.7778	0.565921	0.320839
hsa-mir-39689|RNAz	0.6552	0.379203	0.320958
hsa-miR-642	0.7048	0.457654	0.325836
hsa-mir-28044|RNAz	0.5677	0.28745	0.327194
hsa-miR-574	0.6636	0.394482	0.332417
hsa-mir-01520|RNAz	0.7915	0.585185	0.334109
hsa-miR-579	0.6823	0.419516	0.343125
hsa-mir-37164|RNAz	0.6636	0.394935	0.343245
hsa-miR-200b	0.6906	0.433094	0.348562
hsa-miR-661	0.7948	0.592057	0.353895
hsa-mir-43181|RNAz	0.899	0.7617	0.35407
hsa-mir-03229|RNAz	0.8025	0.611049	0.355071
hsa-mir-10610|RNAz	0.831	0.653328	0.35593
hsa-mir-38868|RNAz	0.6493	0.371595	0.358357
hsa-miR-92	0.4967	0.225711	0.364145
hsa-mir-02588|RNAz	0.8833	0.738572	0.368388
hsa-mir-30668|RNAz	0.8521	0.693553	0.376818
hsa-mir-15232|RNAz	0.9102	0.789188	0.382774
hsa-let-7b	0.4512	0.182719	0.384704
hsa-miR-491	0.6567	0.381967	0.385953
hsa-mir-00627|RNAz	0.5727	0.293679	0.392077
hsa-mir-46067|RNAz	0.6137	0.343396	0.39302
hsa-mir-04415|RNAz	0.7778	0.564959	0.394495
hsa-miR-548c	0.717	0.473698	0.394838
hsa-mir-42283|RNAz	0.6616	0.387638	0.397759
hsa-5S-b6	0.4512	0.183842	0.401455
hsa-miR-181b	0.4952	0.222305	0.403919
hsa-mir-35125|RNAz	0.9023	0.773647	0.404475
hsa-mir-29803|RNAz	0.7732	0.555205	0.416683
hsa-miR-10b	0.7527	0.51888	0.419537
hsa-mir-42577|RNAz	0.6137	0.343053	0.425303
hsa-miR-422a	0.4789	0.207847	0.426909
hsa-miR-203	0.7732	0.554899	0.432932
hsa-mir-06728|RNAz	0.7948	0.592402	0.436662
hsa-miR-208	0.725	0.489023	0.436857
hsa-miR-520c	0.6003	0.31954	0.444599
hsa-miR-345	0.6003	0.323893	0.445292
hsa-mir-09125|RNAz	0.5125	0.240416	0.448004
hsa-mir-13749|RNAz	0.6003	0.321581	0.448874
hsa-mir-46074|RNAz	0.5131	0.242632	0.460743
hsa-mir-22958|RNAz	0.7602	0.536539	0.463458
hsa-mir-42456|RNAz	0.8063	0.619287	0.467382
hsa-mir-24951|RNAz	0.8118	0.629575	0.471171
hsa-mir-44683|RNAz	0.8471	0.681288	0.471873
hsa-mir-35453|RNAz	0.354	0.117504	0.472144
hsa-miR-125a	0.3315	0.0963522	0.476125
hsa-mir-42592|RNAz	0.6906	0.430132	0.477422
hsa-mir-20108|RNAz	0.8352	0.659254	0.478433
hsa-mir-23321|RNAz	0.6081	0.333806	0.478623
hsa-mir-11505|RNAz	0.7005	0.447138	0.481395
hsa-mir-41016|RNAz	0.5591	0.280736	0.485601
hsa-mir-35922|RNAz	0.8963	0.753512	0.488696
hsa-miR-214	0.3468	0.112252	0.492154
hsa-miR-587	0.4088	0.152655	0.499177
hsa-miR-370	0.4011	0.142103	0.502465
hsa-miR-25	0.4034	0.143768	0.503974
hsa-mir-10619|RNAz	0.4512	0.178158	0.504156
hsa-miR-588	0.6952	0.442695	0.505945
hsa-miR-205	0.6268	0.354466	0.510146
hsa-miR-496	0.7672	0.545505	0.511045
hsa-miR-619	0.831	0.652727	0.51183
hsa-mir-41034|RNAz	0.7576	0.527862	0.516068
hsa-mir-42707|RNAz	0.7773	0.558992	0.519619
hsa-miR-608	0.8025	0.609633	0.52462
hsa-miR-19b	0.6952	0.440386	0.525227
hsa-mir-29625|RNAz	0.7398	0.505583	0.526882
hsa-miR-641	0.7114	0.466174	0.536638
hsa-mir-43639|RNAz	0.6576	0.384049	0.537749
hsa-miR-92b	0.3388	0.102276	0.538776
hsa-mir-23333|RNAz	0.4577	0.191338	0.541736
hsa-mir-15170|RNAz	0.7778	0.564196	0.542648
hsa-miR-600	0.7856	0.578308	0.548406
hsa-miR-607	0.831	0.6525	0.550399
hsa-miR-595	0.6056	0.328082	0.552764
hsa-5S-b1	0.4598	0.193327	0.555015
hsa-mir-40709|RNAz	0.452	0.184637	0.555442
hsa-miR-220	0.5085	0.234228	0.555946
hsa-mir-04854|RNAz	0.7915	0.58446	0.558054
hsa-miR-510	0.4422	0.171718	0.562085
hsa-mir-18072|RNAz	0.3578	0.120271	0.564473
hsa-mir-18081|RNAz	0.4009	0.141159	0.56601
hsa-mir-31066|RNAz	0.7258	0.491064	0.570484
hsa-miR-124a	0.3445	0.110221	0.572445
hsa-miR-330	0.4571	0.189629	0.573989
hsa-mir-27237|RNAz	0.8354	0.665206	0.581376
hsa-miR-361	0.3445	0.109767	0.582603
hsa-miR-383	0.2696	0.0598283	0.583196
hsa-miR-515-5p	0.6617	0.391377	0.583805
hsa-mir-25775|RNAz	0.4967	0.225443	0.590931
hsa-mir-28870|RNAz	0.519	0.247338	0.593879
hsa-mir-13258|RNAz	0.7178	0.475684	0.600378
hsa-miR-644	0.7778	0.566971	0.601627
hsa-mir-45496|RNAz	0.8033	0.615316	0.60394
hsa-miR-324-5p	0.5521	0.270764	0.608744
hsa-miR-520b	0.6289	0.35794	0.609941
hsa-mir-44453|RNAz	0.4965	0.223411	0.613573
hsa-miR-142-5p	0.382	0.132498	0.616742
hsa-mir-32609|RNAz	0.8203	0.63881	0.620571
hsa-mir-28793|RNAz	0.3495	0.114884	0.624294
hsa-mir-02596|RNAz	0.2696	0.0602932	0.626894
hsa-mir-06864|RNAz	0.6952	0.442632	0.633028
hsa-miR-519a	0.8354	0.666161	0.635523
hsa-miR-493-5p	0.6059	0.330041	0.63691
hsa-miR-578	0.4967	0.224854	0.654732
hsa-mir-00130|RNAz	0.5843	0.304157	0.656625
hsa-miR-515-3p	0.8025	0.609088	0.665047
hsa-mir-33737|RNAz	0.2561	0.0538571	0.666184
hsa-mir-45422|RNAz	0.4847	0.215013	0.667578
hsa-mir-41168|RNAz	0.7948	0.594719	0.668945
hsa-mir-39819|RNAz	0.5054	0.232256	0.669612
hsa-mir-17902|RNAz	0.7048	0.454759	0.671598
hsa-mir-27068|RNAz	0.7292	0.494562	0.671618
hsa-mir-32370|RNAz	0.753	0.519919	0.684944
hsa-miR-187	0.4131	0.15557	0.685069
hsa-mir-38568|RNAz	0.4822	0.211848	0.68559
hsa-mir-25086|RNAz	0.577	0.297722	0.700433
hsa-miR-523	0.5536	0.274795	0.705271
hsa-miR-99b	0.1956	0.0349532	0.713421
hsa-miR-149	0.2696	0.0603599	0.719777
hsa-miR-658	0.5608	0.282173	0.721902
hsa-miR-130b	0.3034	0.0784395	0.727176
hsa-mir-43014|RNAz	0.676	0.414924	0.731112
hsa-miR-520g	0.6616	0.389845	0.731375
hsa-miR-508	0.6616	0.389409	0.735821
hsa-miR-766	0.3224	0.0897905	0.743152
hsa-mir-02876|RNAz	0.1936	0.0343943	0.749701
hsa-mir-32517|RNAz	0.6131	0.341102	0.752329
hsa-mir-44084|RNAz	0.6131	0.340235	0.752948
hsa-mir-19138|RNAz	0.3328	0.0984289	0.754865
hsa-miR-663	0.6194	0.348576	0.75613
hsa-mir-42575|RNAz	0.1666	0.0233857	0.75747
hsa-miR-152	0.3233	0.0920007	0.758826
hsa-mir-37736|RNAz	0.6906	0.43158	0.76056
hsa-miR-485-5p	0.2749	0.0628757	0.766389
hsa-miR-191	0.5054	0.232233	0.775028
hsa-mir-26772|RNAz	0.758	0.530613	0.779018
hsa-mir-31657|RNAz	0.5536	0.276392	0.78105
hsa-mir-09451|RNAz	0.2905	0.0724636	0.79753
hsa-miR-627	0.4088	0.152281	0.805132
hsa-miR-553	0.4842	0.213789	0.809335
hsa-mir-40345|RNAz	0.2128	0.0407403	0.81243
hsa-mir-15242|RNAz	0.7136	0.469322	0.814425
hsa-miR-526b	0.4444	0.173026	0.815696
hsa-5S-b5	0.1918	0.0333529	0.816547
hsa-mir-36838|RNAz	0.1673	0.0243814	0.816617
hsa-mir-47168|RNAz	0.725	0.488217	0.821813
hsa-mir-27356|RNAz	0.7691	0.548188	0.823352
hsa-mir-19150|RNAz	0.6924	0.436031	0.826017
hsa-miR-150	0.3071	0.0815679	0.826602
hsa-mir-20288|RNAz	0.4117	0.154161	0.832115
hsa-mir-13102|RNAz	0.4878	0.216898	0.832167
hsa-mir-24743|RNAz	0.5131	0.242353	0.833023
hsa-miR-147	0.2988	0.0762944	0.836589
hsa-mir-35243|RNAz	0.3388	0.1027	0.837977
hsa-mir-45197|RNAz	0.6059	0.329445	0.83997
hsa-mir-41785|RNAz	0.592	0.309855	0.848222
hsa-mir-10139|RNAz	0.6616	0.390317	0.848626
hsa-mir-46882|RNAz	0.6616	0.387872	0.84877
hsa-mir-11509|RNAz	0.6398	0.364827	0.85174
hsa-mir-25562|RNAz	0.5496	0.268961	0.854268
hsa-mir-31938|RNAz	0.491	0.219078	0.866
hsa-mir-27001|RNAz	0.5186	0.246596	0.881447
hsa-mir-08529|RNAz	0.6641	0.397737	0.883252
hsa-mir-23862|RNAz	0.5037	0.230406	0.889733
hsa-mir-13786|RNAz	0.5433	0.263575	0.890012
hsa-mir-44709|RNAz	0.3233	0.0911143	0.89056
hsa-mir-20096|RNAz	0.2085	0.0385881	0.891613
hsa-miR-155	0.1682	0.0248618	0.893446
hsa-mir-41561|RNAz	0.4791	0.208955	0.89448
hsa-miR-196b	0.3233	0.092165	0.899659
hsa-mir-25005|RNAz	0.3328	0.0982184	0.901804
hsa-mir-45667|RNAz	0.4583	0.192114	0.904256
hsa-miR-638	0.2017	0.0369037	0.908153
hsa-mir-21107|RNAz	0.7202	0.480369	0.915028
hsa-5S-b3	0.4512	0.181418	0.91703
hsa-mir-32317|RNAz	0.2909	0.0730325	0.926417
hsa-miR-384	0.6906	0.433485	0.927663
hsa-mir-15253|RNAz	0.3275	0.0943129	0.930918
hsa-mir-12996|RNAz	0.5131	0.243437	0.932739
hsa-miR-140	0.6241	0.351888	0.938972
hsa-mir-25270|RNAz	0.2942	0.0747305	0.94302
hsa-miR-560	0.3388	0.101831	0.944456
hsa-miR-346	0.1868	0.0303154	0.945526
hsa-mir-15293|RNAz	0.5523	0.273041	0.948376
hsa-miR-520h	0.3377	0.100587	0.948781
hsa-miR-210	0.2589	0.0561777	0.957641
hsa-mir-25197|RNAz	0.18	0.0281449	0.960063
hsa-miR-197	0.2364	0.0467806	0.96169
hsa-mir-21638|RNAz	0.1868	0.0299696	0.963333
hsa-miR-375	0.2561	0.0540794	0.983465
hsa-mir-06175|RNAz	0.4564	0.188864	0.993312
hsa-mir-15753|RNAz	0.1631	0.0213427	1.00163
hsa-miR-645	0.5357	0.257586	1.00448
hsa-miR-127	0.1868	0.0303684	1.00763
hsa-mir-29782|RNAz	0.3445	0.109564	1.00862
hsa-mir-43883|RNAz	0.676	0.412097	1.00981
hsa-mir-27976|RNAz	0.4043	0.145818	1.01156
hsa-miR-141	0.5035	0.229806	1.03077
hsa-miR-647	0.3123	0.084141	1.03162
hsa-miR-628	0.1661	0.022554	1.03353
hsa-miR-223	0.279	0.067172	1.03541
hsa-miR-151	0.2391	0.048068	1.03788
hsa-miR-422b	0.1585	0.0202288	1.04232
hsa-mir-40131|RNAz	0.2788	0.0654163	1.04873
hsa-miR-433	0.1765	0.0270398	1.04917
hsa-mir-32331|RNAz	0.3388	0.102429	1.05093
hsa-mir-11084|RNAz	0.3071	0.0818987	1.06993
hsa-mir-28942|RNAz	0.2128	0.0405477	1.0706
hsa-miR-409-3p	0.2088	0.0388631	1.07593
hsa-mir-30529|RNAz	0.1782	0.0276709	1.07841
hsa-mir-33600|RNAz	0.3765	0.129774	1.08779
hsa-mir-15557|RNAz	0.5797	0.299926	1.09634
hsa-mir-09187|RNAz	0.4822	0.21168	1.09969
hsa-mir-39247|RNAz	0.6003	0.318181	1.10551
hsa-mir-34041|RNAz	0.3693	0.124929	1.11524
hsa-miR-520f	0.5924	0.3111	1.12408
hsa-miR-506	0.6723	0.40481	1.12604
hsa-mir-38128|RNAz	0.1095	0.0091104	1.13313
hsa-miR-521	0.3224	0.0898787	1.13332
hsa-mir-15624|RNAz	0.4512	0.181029	1.13995
hsa-miR-615	0.6062	0.332091	1.14106
hsa-mir-12844|RNAz	0.2004	0.0364518	1.14164
hsa-mir-05075|RNAz	0.4043	0.144693	1.14835
hsa-mir-16234|RNAz	0.4598	0.194179	1.14866
hsa-mir-27989|RNAz	0.6636	0.395161	1.15468
hsa-mir-02613|RNAz	0.4119	0.154683	1.15796
hsa-mir-26469|RNAz	0.6187	0.347532	1.15962
hsa-miR-133a	0.1666	0.0236463	1.16175
hsa-miR-633	0.611	0.337995	1.16227
hsa-mir-04423|RNAz	0.4291	0.16389	1.16386
hsa-mir-15222|RNAz	0.5115	0.238626	1.1706
hsa-mir-32195|RNAz	0.3315	0.0966642	1.17855
hsa-miR-185	0.1087	0.0087852	1.18286
hsa-mir-32764|RNAz	0.1028	0.0060889	1.18508
hsa-mir-04883|RNAz	0.2571	0.0552589	1.19374
hsa-miR-425-3p	0.2249	0.0437431	1.19696
hsa-miR-632	0.676	0.413539	1.20668
hsa-mir-40697|RNAz	0.1569	0.0197445	1.20776
hsa-mir-12860|RNAz	0.5131	0.24299	1.21999
hsa-miR-610	0.4512	0.180832	1.22066
hsa-miR-33	0.6268	0.354737	1.22124
hsa-miR-200c	0.2716	0.0615539	1.25191
hsa-mir-20099|RNAz	0.1718	0.0259462	1.26666
hsa-miR-296	0.1184	0.0105845	1.27599
hsa-mir-17761|RNAz	0.4504	0.177037	1.28744
hsa-mir-16791|RNAz	0.3511	0.115796	1.2917
hsa-miR-33b	0.5797	0.300329	1.30478
hsa-mir-33433|RNAz	0.3718	0.126964	1.30714
hsa-mir-30509|RNAz	0.1918	0.0332024	1.31573
hsa-miR-382	0.106	0.0083321	1.32373
hsa-miR-591	0.6137	0.342552	1.3433
hsa-mir-10744|RNAz	0.3202	0.0878895	1.35173
hsa-mir-24582|RNAz	0.5115	0.239288	1.36415
hsa-mir-45725|RNAz	0.1569	0.0194723	1.37091
hsa-mir-44442|RNAz	0.4733	0.201421	1.37117
hsa-miR-184	0.1239	0.0119192	1.37407
hsa-mir-05452|RNAz	0.4666	0.198049	1.37783
hsa-mir-23771|RNAz	0.3445	0.10968	1.37981
hsa-mir-11522|RNAz	0.2871	0.071168	1.39955
hsa-mir-07582|RNAz	0.3941	0.137502	1.40615
hsa-miR-768-3p	0.1313	0.0141119	1.41213
hsa-miR-623	0.3224	0.0894103	1.41753
hsa-miR-202	0.2905	0.0726247	1.43037
hsa-mir-15321|RNAz	0.1375	0.0150644	1.43061
hsa-mir-03121|RNAz	0.2561	0.0541264	1.43128
hsa-miR-142-3p	0.4043	0.147529	1.44208
hsa-miR-133b	0.2193	0.0422364	1.44233
hsa-mir-24945|RNAz	0.1914	0.0319603	1.44956
hsa-mir-00197|RNAz	0.3682	0.124179	1.45274
hsa-miR-563	0.2696	0.0608104	1.4814
hsa-miR-584	0.1748	0.026596	1.50157
hsa-mir-24253|RNAz	0.3377	0.10057	1.5028
hsa-mir-34070|RNAz	0.4088	0.150114	1.50569
hsa-mir-15260|RNAz	0.1919	0.0338564	1.51344
hsa-mir-32246|RNAz	0.1473	0.0170763	1.54569
hsa-mir-05709|RNAz	0.2657	0.0585074	1.54727
hsa-mir-41860|RNAz	0.1982	0.0358487	1.54803
hsa-miR-432	0.1059	0.0081081	1.57161
hsa-mir-32446|RNAz	0.5582	0.279714	1.60694
hsa-mir-24482|RNAz	0.2275	0.0447835	1.65712
hsa-mir-25307|RNAz	0.3233	0.0916435	1.76219
hsa-miR-486	0.1095	0.0091993	1.77431
hsa-mir-37152|RNAz	0.1914	0.0319707	1.79626
hsa-mir-19790|RNAz	0.1028	0.0026067	1.80061
hsa-mir-38832|RNAz	0.3986	0.139555	1.80691
hsa-mir-17368|RNAz	0.1769	0.0272923	1.82243
hsa-mir-21526|RNAz	0.1028	0.005197	1.82645
hsa-mir-28648|RNAz	0.1109	0.0095582	1.8354
hsa-mir-12919|RNAz	0.2852	0.0701626	1.8501
hsa-mir-28949|RNAz	0.3071	0.0823247	1.89007
hsa-miR-572	0.1028	0.0060617	1.89371
hsa-miR-602	0.1537	0.0179978	1.89405
hsa-mir-27110|RNAz	0.1028	0.0059844	1.93685
hsa-mir-18895|RNAz	0.1043	0.0077657	1.93898
hsa-mir-27120|RNAz	0.0889	0.0011101	1.97077
hsa-mir-35456|RNAz	0.1028	0.0032355	1.97621
hsa-mir-07396|RNAz	0.1918	0.0324514	2.01803
hsa-miR-122a	0.1028	0.0029606	2.02031
hsa-miR-605	0.2696	0.0606341	2.02859
hsa-miR-199b	0.2788	0.0651494	2.04755
hsa-mir-43534|RNAz	0.3389	0.103123	2.08052
hsa-mir-24420|RNAz	0.1375	0.0149667	2.10519
hsa-miR-507	0.382	0.132374	2.12785
hsa-miR-320	0.1028	0.0047459	2.14535
hsa-miR-302b*	0.1852	0.0293579	2.14578
hsa-mir-18956|RNAz	0.1028	0.0051007	2.15201
hsa-mir-16257|RNAz	0.1918	0.0333409	2.15831
hsa-miR-659	0.1028	0.0044775	2.15949
hsa-miR-134	0.1028	0.0034659	2.16968
hsa-mir-06113|RNAz	0.1028	0.0066707	2.20352
hsa-mir-45605|RNAz	0.1028	0.006314	2.30176
hsa-mir-10406|RNAz	0.3275	0.0944249	2.30974
hsa-mir-18718|RNAz	0.2249	0.0438478	2.32326
hsa-miR-302c	0.1296	0.0135367	2.41626
hsa-mir-10737|RNAz	0.1444	0.0165931	2.42236
hsa-mir-11286|RNAz	0.106	0.0083726	2.42822
hsa-mir-00201|RNAz	0.1544	0.0185653	2.43173
hsa-mir-10939|RNAz	0.0939	0.001997	2.43178
hsa-mir-15165|RNAz	0.1661	0.0226124	2.46217
hsa-miR-206	0.1043	0.007758	2.49041
hsa-mir-10912|RNAz	0.0889	0.0012295	2.52168
hsa-miR-498	0.1028	0.0057304	2.59545
hsa-miR-617	0.0889	0.0003481	2.62715
hsa-mir-17848|RNAz	0.1043	0.0075152	2.6492
hsa-mir-30184|RNAz	0.0331	3.52e-05	2.6707
hsa-mir-02873|RNAz	0.1095	0.009094	2.74245
hsa-mir-19112|RNAz	0.1028	0.0038258	2.76164
hsa-mir-27583|RNAz	0.3204	0.0882681	2.77604
hsa-mir-25864|RNAz	0.1043	0.0075528	2.85291
hsa-mir-17374|RNAz	0.1028	0.0060439	2.87967
hsa-mir-03996|RNAz	0.1028	0.0031868	2.93605
hsa-miR-671	0.1028	0.0045593	2.99695
hsa-miR-198	0.1028	0.0042035	3.45606
hsa-miR-188	0.0889	0.0004821	3.65671
hsa-mir-35582|RNAz	0.1656	0.022069	3.81133
hsa-mir-06383|RNAz	0.0889	0.0010481	4.0081
hsa-miR-765	0.1028	0.0066644	4.16668
hsa-miR-575	0.1028	0.0056174	4.16689
hsa-mir-44578|RNAz	0.1666	0.0230445	4.22719
hsa-mir-23974|RNAz	0.0939	0.0018586	4.53271
hsa-mir-40796|RNAz	0.057	0.0001212	4.6959
hsa-miR-601	0.0889	0.0013881	5.28751
