# Supplementary material for: Meta-Analysis of Gene Expression and Identification of Biological Regulatory Mechanisms in Alzheimer's Disease
Source: Front Neurosci. 2019 Jul 3;13:633. doi: 10.3389/fnins.2019.00633 (PMC6616202; doi:10.3389/fnins.2019.00633)
Supplement: Table S8 — gTFs associated with AD-associated DEGs. [file Table_8.xls]

## Sheet: Sheet1
Genes	gTFs
ADAP1	AP2REP
ADAP1	ARNT
ADAP1	CDX1
ADAP1	CETS168
ADAP1	CHCH
ADAP1	CJUN
ADAP1	CPBP
ADAP1	CTCF
ADAP1	DR4
ADAP1	E2F
ADAP1	E2F1DP1
ADAP1	E2F1DP2
ADAP1	E2F4
ADAP1	E2F4DP2
ADAP1	E2F6
ADAP1	EGR1
ADAP1	EGR3
ADAP1	ERR3
ADAP1	FOXC1
ADAP1	FOXD2
ADAP1	FOXD3
ADAP1	FOXG1
ADAP1	FOXI1
ADAP1	FOXK1
ADAP1	FOXL1
ADAP1	FOXM1
ADAP1	FOXO4
ADAP1	FOXO6
ADAP1	FOXP3
ADAP1	FRA1
ADAP1	FRA2
ADAP1	FXR
ADAP1	GABPA
ADAP1	GATA3
ADAP1	HIF1AARNT
ADAP1	GR
ADAP1	HNF3G
ADAP1	HOXA7
ADAP1	HTF4
ADAP1	IK
ADAP1	ING4
ADAP1	IRF4
ADAP1	JDP2
ADAP1	JUNB
ADAP1	KID3
ADAP1	KLF
ADAP1	KLF17
ADAP1	LBP1
ADAP1	LKLF
ADAP1	LMX1
ADAP1	LRH1
ADAP1	MEF2C
ADAP1	MEF2D
ADAP1	MEIS1
ADAP1	MEIS2
ADAP1	MGA
ADAP1	MOVOB
ADAP1	MRF4
ADAP1	MYOGENIN
ADAP1	NEUROD
ADAP1	NFAT1
ADAP1	NFAT4
ADAP1	NR1B2
ADAP1	NR2C2
ADAP1	NR5A2
ADAP1	PITX2
ADAP1	POU1F1
ADAP1	PU1
ADAP1	RORBETA
ADAP1	RREB1
ADAP1	SALL2
ADAP1	SATB1
ADAP1	SIRT6
ADAP1	SLUG
ADAP1	SMAD5
ADAP1	SOX17
ADAP1	SOX18
ADAP1	SP2
ADAP1	SP3
ADAP1	SP6
ADAP1	SPI1
ADAP1	SPIB
ADAP1	SRY
ADAP1	STAT1
ADAP1	STAT3
ADAP1	TAF1
ADAP1	TAL1
ADAP1	TBX1
ADAP1	TBX15
ADAP1	TBX2
ADAP1	TBX4
ADAP1	TEF5
ADAP1	TORC2
ADAP1	USF2
ADAP1	YY1
ADAP1	ZAC
ADAP1	ZBTB44
ADAP1	ZEB1
ADAP1	ZF5
ADAP1	ZFP532
ADAP1	ZFP536
ADAP1	ZFP740
ADAP1	ZN451
ADAP1	ZNF333
ADAP1	ZNF740
ADAP1	ZN451
ADAP1	ZNF333
ADAP1	ZNF740
ADAP1	ZXDA
ADAP1	ZXDB
ADAP1	ZXDL
ADAP1	AML1
MLST8	AHR
MLST8	AML1
MLST8	AML2
MLST8	COREBINDINGFACTOR
MLST8	COUPDR1
MLST8	COUPTF1
MLST8	CPBP
MLST8	CPEB1
MLST8	E2F
MLST8	E2F3
MLST8	EGR3
MLST8	ELF1
MLST8	FXR
MLST8	GATA5
MLST8	HNF4DR1
MLST8	HOXA13
MLST8	HSF4
MLST8	IK
MLST8	ING4
MLST8	KID3
MLST8	LKLF
MLST8	LMX1
MLST8	MEF2D
MLST8	MYOGENIN
MLST8	NMYC
MLST8	NR1B2
MLST8	NRF1
MLST8	NUR77
MLST8	OC2
MLST8	PEA3
MLST8	PEBP2B
MLST8	PITX2
MLST8	PPARDR1
MLST8	PU1
MLST8	SALL2
MLST8	SATB1
MLST8	SOX18
MLST8	SP2
MLST8	SP3
MLST8	SP6
MLST8	SPI1
MLST8	SPIB
MLST8	STAT3
MLST8	TCF3
MLST8	TR4
MLST8	WT1
MLST8	ZAC
MLST8	ZBTB41
MLST8	ZFP202
MLST8	ZFP536
MLST8	ZNF284
MLST8	ZNF407
MLST8	ZNF491
HCFC1R1	BRN1
HCFC1R1	CACBINDINGPROTEIN
HCFC1R1	CHCH
HCFC1R1	CPBP
HCFC1R1	FOXA1
HCFC1R1	FXR
HCFC1R1	GABPA
HCFC1R1	GKLF
HCFC1R1	HSF4
HCFC1R1	IK
HCFC1R1	IRF4
HCFC1R1	IRF7
HCFC1R1	KID3
HCFC1R1	KLF
HCFC1R1	KLF5
HCFC1R1	LEF1
HCFC1R1	LHX2
HCFC1R1	MAFB
HCFC1R1	MIZF
HCFC1R1	NR1B2
HCFC1R1	PRRX2
HCFC1R1	RORBETA
HCFC1R1	RPC155
HCFC1R1	SALL2
HCFC1R1	SMAD4
HCFC1R1	SOX18
HCFC1R1	SPIB
HCFC1R1	SREBP1
HCFC1R1	STAT3
HCFC1R1	WT1
HCFC1R1	ZBP89
HCFC1R1	ZEB1
HCFC1R1	ZXDA
HCFC1R1	ZXDB
NDUFV3	ACAAT
NDUFV3	AP2GAMMA
NDUFV3	ATF6
NDUFV3	CPBP
NDUFV3	DR4
NDUFV3	E2F
NDUFV3	FOXO1A
NDUFV3	HIF1A
NDUFV3	IRF7
NDUFV3	KID3
NDUFV3	KLF17
NDUFV3	LBP1
NDUFV3	LFA1
NDUFV3	LKLF
NDUFV3	MYOGENIN
NDUFV3	NEUROD
NDUFV3	PARP
NDUFV3	PITX2
NDUFV3	SOX10
NDUFV3	SOX17
NDUFV3	SOX18
NDUFV3	SOX4
NDUFV3	SP2
NDUFV3	SPIB
NDUFV3	SRY
NDUFV3	TCF4
NDUFV3	WT1
NDUFV3	ZNF394
DNM1	AHR
DNM1	AML1
DNM1	AML2
DNM1	AP2ALPHA
DNM1	ARNT
DNM1	BRN1
DNM1	BTEB2
DNM1	CDX1
DNM1	CDX2
DNM1	CDXA
DNM1	CHCH
DNM1	CKROX
DNM1	COUPTF1
DNM1	CPBP
DNM1	CTCFL
DNM1	DR4
DNM1	E2A
DNM1	E2F
DNM1	E2F3
DNM1	EP300
DNM1	ETF
DNM1	FOXC1
DNM1	FOXO1A
DNM1	FXR
DNM1	GABPA
DNM1	GFI1B
DNM1	GKLF
DNM1	GLI3
DNM1	HEB
DNM1	HSF4
DNM1	HTF4
DNM1	IK
DNM1	ING4
DNM1	KID3
DNM1	KLF
DNM1	KLF17
DNM1	LEF1
DNM1	LMX1
DNM1	LRF
DNM1	MAFB
DNM1	MATH1
DNM1	MAZ
DNM1	MOVOB
DNM1	MRF4
DNM1	MYB
DNM1	MYOGENIN
DNM1	MZF1
DNM1	NEUROD
DNM1	NF1C
DNM1	OC2
DNM1	PARP
DNM1	PEA3
DNM1	PITX2
DNM1	PITX3
DNM1	PUR1
DNM1	RORBETA
DNM1	SALL2
DNM1	SATB1
DNM1	SLUG
DNM1	SMAD1
DNM1	SMAD3
DNM1	SOX17
DNM1	SOX18
DNM1	SPI1
DNM1	SPIB
DNM1	SRY
DNM1	STAT3
DNM1	TBP
DNM1	TCF1
DNM1	TCF4
DNM1	TEF1
DNM1	TORC2
DNM1	TWIST
DNM1	USF2
DNM1	WT1
DNM1	ZAC
DNM1	ZF5
DNM1	ZNF333
DNM1	ZNF536
TOMM40	AP2REP
TOMM40	BARX1
TOMM40	BRN1
TOMM40	BSX
TOMM40	CHCH
TOMM40	CKROX
TOMM40	CPBP
TOMM40	CPEB1
TOMM40	DLX1
TOMM40	DLX3
TOMM40	DLX4
TOMM40	DLX6
TOMM40	E2F3
TOMM40	EGR3
TOMM40	ELK1
TOMM40	EN1
TOMM40	ESRRA
TOMM40	ETS2
TOMM40	FOXO1
TOMM40	FOXO1A
TOMM40	FRA1
TOMM40	GABPA
TOMM40	IK
TOMM40	ING4
TOMM40	IPF1
TOMM40	KID3
TOMM40	KLF17
TOMM40	LHX2
TOMM40	LHX8
TOMM40	LKLF
TOMM40	LMX1
TOMM40	LRF
TOMM40	MEF2D
TOMM40	MYOGENIN
TOMM40	MZF1
TOMM40	NEUROD
TOMM40	NFAT1
TOMM40	NFAT4
TOMM40	NMYC
TOMM40	NR1B2
TOMM40	NR2C2
TOMM40	NR2F1
TOMM40	NR4A2
TOMM40	P300
TOMM40	PDX1
TOMM40	PITX3
TOMM40	PMX1
TOMM40	POU6F2
TOMM40	PRRX2
TOMM40	SALL2
TOMM40	SMAD4
TOMM40	SMAD5
TOMM40	SOX18
TOMM40	SOX4
TOMM40	SPIB
TOMM40	SRY
TOMM40	STAT3
TOMM40	TAF1
TOMM40	TAL1
TOMM40	TCF1
TOMM40	TEF1
TOMM40	VSX2
TOMM40	YY1
TOMM40	ZAC
TOMM40	ZEB1
TOMM40	ZF5
TOMM40	ZFP92
TOMM40	ZIC3
TOMM40	ZNF333
TOMM40	ZNF595
TOMM40	ZXDA
TOMM40	ZXDB
RAD23A	AML1
RAD23A	AP1
RAD23A	AP2ALPHA
RAD23A	AP2GAMMA
RAD23A	AP2REP
RAD23A	CACBINDINGPROTEIN
RAD23A	CDX2
RAD23A	CHCH
RAD23A	CJUN
RAD23A	CPBP
RAD23A	DEC2
RAD23A	E2A
RAD23A	E2F
RAD23A	E2F3
RAD23A	EGR3
RAD23A	ELF1
RAD23A	ELK1
RAD23A	ETF
RAD23A	ETS2
RAD23A	FOXO1A
RAD23A	FXR
RAD23A	GABPA
RAD23A	GATA5
RAD23A	GLI1
RAD23A	HIF2A
RAD23A	HOXA13
RAD23A	HSF4
RAD23A	HTF4
RAD23A	ING4
RAD23A	JUNB
RAD23A	KID3
RAD23A	KLF
RAD23A	KLF17
RAD23A	LBP1
RAD23A	LHX3
RAD23A	LRF
RAD23A	MAFA
RAD23A	MASH1
RAD23A	MEF2C
RAD23A	MOVOB
RAD23A	MRF4
RAD23A	MYC
RAD23A	MYOGENIN
RAD23A	MZF1
RAD23A	NEUROD
RAD23A	NFAT1
RAD23A	NFAT4
RAD23A	NKX25
RAD23A	NR1B2
RAD23A	NURR1
RAD23A	OC2
RAD23A	PAX4
RAD23A	PEBP2B
RAD23A	PRRX2
RAD23A	PUR1
RAD23A	REST
RAD23A	RORBETA
RAD23A	SALL2
RAD23A	SMAD2
RAD23A	SNA
RAD23A	SOX17
RAD23A	SPI1
RAD23A	SPIB
RAD23A	SRY
RAD23A	STAT3
RAD23A	TBP
RAD23A	TCF3
RAD23A	TWIST
RAD23A	USF2
RAD23A	ZAC
RAD23A	ZBTB44
RAD23A	ZF5
RAD23A	ZIC1
RAD23A	ZIC3
RAD23A	ZNF341
RAD23A	ZNF460
RAD23A	ZNF766
RPH3A	AML1
RPH3A	AP2REP
RPH3A	ARNT
RPH3A	BCL6
RPH3A	CACD
RPH3A	CDX1
RPH3A	CDX2
RPH3A	COUPTF1
RPH3A	CPBP
RPH3A	DLX5
RPH3A	DRI1
RPH3A	E2A
RPH3A	E2F
RPH3A	EGR3
RPH3A	EHF
RPH3A	ELK1
RPH3A	ERALPHA
RPH3A	ERR2
RPH3A	FOXC1
RPH3A	FOXO1A
RPH3A	FXR
RPH3A	GATA
RPH3A	GATA3
RPH3A	GATA6
RPH3A	GCMA
RPH3A	GKLF
RPH3A	HIF1A
RPH3A	HOXA13
RPH3A	HSF4
RPH3A	IK
RPH3A	ING4
RPH3A	IRF4
RPH3A	IRF8
RPH3A	KID3
RPH3A	KLF17
RPH3A	LEF1
RPH3A	LHX3
RPH3A	LKLF
RPH3A	LRH1
RPH3A	MEF2C
RPH3A	MITF
RPH3A	MNX1
RPH3A	MSX2
RPH3A	MYC
RPH3A	NF1A
RPH3A	NFAT1
RPH3A	NFAT2
RPH3A	NFAT4
RPH3A	NKX25
RPH3A	NKX2B
RPH3A	NKX32
RPH3A	NMYC
RPH3A	NRSF
RPH3A	NURR1
RPH3A	PARP
RPH3A	PEA3
RPH3A	PMX1
RPH3A	PRDM6
RPH3A	PRRX2
RPH3A	REX1
RPH3A	SALL2
RPH3A	SATB1
RPH3A	SF1
RPH3A	SIN3A
RPH3A	SIRT6
RPH3A	SMAD3
RPH3A	SOX17
RPH3A	SOX18
RPH3A	SPIB
RPH3A	SRY
RPH3A	STAT3
RPH3A	TCF3
RPH3A	TCF4
RPH3A	TEF3
RPH3A	TFE
RPH3A	TFIII
RPH3A	USF2
RPH3A	YY2
RPH3A	ZF5
RPH3A	ZNF284
RPH3A	ZNF333
FXYD7	CKROX
FXYD7	CPBP
FXYD7	E2F3
FXYD7	ETS
FXYD7	ETS1
FXYD7	HOXA7
FXYD7	HSF4
FXYD7	HTF4
FXYD7	KID3
FXYD7	KLF
FXYD7	KLF17
FXYD7	KLF5
FXYD7	MAZ
FXYD7	MRF4
FXYD7	MZF1
FXYD7	NRF1
FXYD7	PEA3
FXYD7	PLAGL2
FXYD7	RXRA
FXYD7	SALL2
FXYD7	SOX10
FXYD7	SOX17
FXYD7	SP2
FXYD7	SPI1
FXYD7	SPIB
FXYD7	TCF1
FXYD7	TFIII
FXYD7	TWIST
FXYD7	ZXDA
FXYD7	ZXDB
GNAS	AHR
GNAS	AP2ALPHA
GNAS	AP2REP
GNAS	ARNT
GNAS	CHCH
GNAS	CJUN
GNAS	CKROX
GNAS	CLOCK
GNAS	COUPTF1
GNAS	CPBP
GNAS	CREB
GNAS	CREL
GNAS	CRX
GNAS	CTCF
GNAS	DR4
GNAS	E2A
GNAS	E2F
GNAS	E2F1
GNAS	E2F1DP1RB
GNAS	E2F4DP1
GNAS	EGR1
GNAS	EGR3
GNAS	ELF1
GNAS	ELK1
GNAS	ERR3
GNAS	ETF
GNAS	FOXC1
GNAS	FOXO1
GNAS	FOXO1A
GNAS	FOXP3
GNAS	FXR
GNAS	GABPA
GNAS	GATA
GNAS	GATA4
GNAS	GATA5
GNAS	GATA6
GNAS	GCNF
GNAS	GEN
GNAS	GKLF
GNAS	HIF1A
GNAS	HSF4
GNAS	IK
GNAS	ING4
GNAS	IRF8
GNAS	KID3
GNAS	KLF
GNAS	KLF17
GNAS	LBP1
GNAS	LEF1
GNAS	LHX2
GNAS	LKLF
GNAS	MAFB
GNAS	MAZ
GNAS	MGA
GNAS	MOVOB
GNAS	MTF1
GNAS	MYOD
GNAS	MYOGENIN
GNAS	MZF1
GNAS	NEUROD
GNAS	NFAT1
GNAS	NFAT4
GNAS	NKX25
GNAS	NKX2B
GNAS	NMYC
GNAS	NR1B2
GNAS	NR2F1
GNAS	PARP
GNAS	PEA3
GNAS	PITX2
GNAS	PMX1
GNAS	POU4F3
GNAS	RREB1
GNAS	SALL2
GNAS	SNA
GNAS	SOX17
GNAS	SOX18
GNAS	SOX4
GNAS	SP2
GNAS	SP3
GNAS	SP6
GNAS	SPI1
GNAS	SPIB
GNAS	SRY
GNAS	TAL1
GNAS	TBX1
GNAS	TBX15
GNAS	TBX4
GNAS	TCF3
GNAS	TFIII
GNAS	TR2
GNAS	ZAC
GNAS	ZF5
GNAS	ZFP516
GNAS	ZFP64
GNAS	ZIC3
GNAS	ZNF333
GNAS	ZNF407
GNAS	ZNF596
GNAS	ZNF735
GNAS	ZXDA
GNAS	ZXDB
PCSK1N	AP2GAMMA
PCSK1N	LHX3
TUBB4B	CFOS
TUBB4B	CFOSCJUN
TUBB4B	CHCH
TUBB4B	CJUN
TUBB4B	CPBP
TUBB4B	CPEB1
TUBB4B	DR4
TUBB4B	E2F
TUBB4B	E2F3
TUBB4B	EHF
TUBB4B	ELK1
TUBB4B	ETF
TUBB4B	ETS
TUBB4B	ETS2
TUBB4B	HOXA13
TUBB4B	HSF4
TUBB4B	KID3
TUBB4B	KLF17
TUBB4B	KLF3
TUBB4B	KLF8
TUBB4B	LBP1
TUBB4B	LHX2
TUBB4B	LHX3
TUBB4B	LKLF
TUBB4B	MOVOB
TUBB4B	MYC
TUBB4B	MYOGENIN
TUBB4B	NEUROD
TUBB4B	NFAT1
TUBB4B	NFAT4
TUBB4B	NHLH1
TUBB4B	PEA3
TUBB4B	PMX1
TUBB4B	PRRX2
TUBB4B	RP58
TUBB4B	RXRA
TUBB4B	SPIB
TUBB4B	STAT3
TUBB4B	T3RALPHA
TUBB4B	USF
TUBB4B	USF2
TUBB4B	ZAC
TUBB4B	ZFP536
TUBB4B	ZNF333
NRGN	AP2ALPHA
NRGN	AP2GAMMA
NRGN	CHCH
NRGN	CPBP
NRGN	ELF1
NRGN	FOS
NRGN	GKLF
NRGN	HSF4
NRGN	IRF7
NRGN	KID3
NRGN	RXRA
NRGN	SMAD
NRGN	SMAD2
NRGN	SPI1
NRGN	SPIB
NRGN	ZF5
NRGN	ZNF718
GAPDH	AP2GAMMA
L1CAM	AP4
L1CAM	ARNT
L1CAM	BEN
L1CAM	CHCH
L1CAM	COUPTF1
L1CAM	CPBP
L1CAM	E2F3
L1CAM	FXR
L1CAM	HEB
L1CAM	HNF4A
L1CAM	ING4
L1CAM	KID3
L1CAM	KLF
L1CAM	KLF17
L1CAM	LBP1
L1CAM	LKLF
L1CAM	MAZ
L1CAM	MEF2C
L1CAM	MYOGENIN
L1CAM	NEUROD
L1CAM	NF1A
L1CAM	RXRA
L1CAM	SALL2
L1CAM	SOX18
L1CAM	SP2
L1CAM	SP3
L1CAM	SP6
L1CAM	SPIB
L1CAM	ZFP202
L1CAM	AHR
BRSK2	AHRHIF
BRSK2	AP2REP
BRSK2	CACD
BRSK2	CHCH
BRSK2	CJUN
BRSK2	CKROX
BRSK2	CLOCKBMAL
BRSK2	CPBP
BRSK2	E2A
BRSK2	E2F
BRSK2	E2F3
BRSK2	E2F4
BRSK2	EGR1
BRSK2	EGR2
BRSK2	EGR3
BRSK2	ELK1
BRSK2	ETF
BRSK2	ETS2
BRSK2	FOSL1
BRSK2	FOXC1
BRSK2	FXR
BRSK2	GABPA
BRSK2	GATA5
BRSK2	GR
BRSK2	HBP1
BRSK2	HEB
BRSK2	HIF1A
BRSK2	HIF1AARNT
BRSK2	HSF4
BRSK2	ID4
BRSK2	ING4
BRSK2	KID3
BRSK2	KLF
BRSK2	LBP1
BRSK2	LEF1
BRSK2	LKLF
BRSK2	MAFA
BRSK2	MAX
BRSK2	MEIS1
BRSK2	MEIS2
BRSK2	MEIS3
BRSK2	MIZF
BRSK2	MOVOB
BRSK2	MYOGENIN
BRSK2	MZF1
BRSK2	NEUROD
BRSK2	NF1C
BRSK2	NFAT2
BRSK2	NKX25
BRSK2	NMYC
BRSK2	NR1B2
BRSK2	NURR1
BRSK2	OC2
BRSK2	PARP
BRSK2	PLAG1
BRSK2	RORBETA
BRSK2	SALL2
BRSK2	SMAD2
BRSK2	SMAD4
BRSK2	SNAI2
BRSK2	SOX18
BRSK2	SP1
BRSK2	SP1SP3
BRSK2	SP2
BRSK2	SP6
BRSK2	SPIB
BRSK2	SREBP1
BRSK2	SRY
BRSK2	TAL1
BRSK2	TEF1
BRSK2	USF2
BRSK2	WHN
BRSK2	ZAC
BRSK2	ZBTB44
BRSK2	ZEB1
BRSK2	ZF5
BRSK2	ZFP532
BRSK2	ZFP536
BRSK2	ZN451
BRSK2	ZNF735
BRSK2	ZXDA
BRSK2	ZXDB
BRSK2	ZXDL
SLC17A6	BRCA
SLC17A6	CDXA
SLC17A6	CJUN
SLC17A6	CPBP
SLC17A6	CRX
SLC17A6	ERG
SLC17A6	FOXO1A
SLC17A6	HFH2
SLC17A6	IPF1
SLC17A6	LHX2
SLC17A6	LHX3
SLC17A6	MAFB
SLC17A6	MEF2C
SLC17A6	MYOGENIN
SLC17A6	NEUROD
SLC17A6	NFAT1
SLC17A6	NFAT4
SLC17A6	PARP
SLC17A6	PMX1
SLC17A6	PRRX2
SLC17A6	REX1
SLC17A6	SATB1
SLC17A6	SMAD
SLC17A6	SOX10
SLC17A6	SOX4
SLC17A6	SPIB
SLC17A6	SREBP1
SLC17A6	SRY
SLC17A6	TAL1
SLC17A6	YY2
SLC17A6	ZBTB44
SLC17A6	ZNF333
HSPBP1	AHR
HSPBP1	AP2ALPHA
HSPBP1	ATOH1
HSPBP1	BTEB2
HSPBP1	CHCH
HSPBP1	CPBP
HSPBP1	DR4
HSPBP1	E2F3
HSPBP1	EGR3
HSPBP1	ELF1
HSPBP1	ETF
HSPBP1	FOXC1
HSPBP1	FOXO1A
HSPBP1	GABPA
HSPBP1	GATA3
HSPBP1	GATA5
HSPBP1	HSF4
HSPBP1	IK
HSPBP1	ING4
HSPBP1	KID3
HSPBP1	KLF
HSPBP1	MOVOB
HSPBP1	PEA3
HSPBP1	SALL2
HSPBP1	SMAD2
HSPBP1	SMAD5
HSPBP1	SOX10
HSPBP1	SOX18
HSPBP1	SP1
HSPBP1	SPIB
HSPBP1	SRY
HSPBP1	TAL1
HSPBP1	TCF1
HSPBP1	TORC2
HSPBP1	TWIST
HSPBP1	ZEB1
HSPBP1	ZXDL
DMTN	AP2REP
DMTN	ARNT
DMTN	BTEB1
DMTN	BTEB3
DMTN	CHCH
DMTN	CJUN
DMTN	CKROX
DMTN	COUPTF1
DMTN	CPBP
DMTN	CREB
DMTN	CRX
DMTN	DR4
DMTN	E2F
DMTN	E2F3
DMTN	EGR3
DMTN	ELK1
DMTN	ER71
DMTN	ETF
DMTN	ETS2
DMTN	FKLF
DMTN	FOXM1
DMTN	FOXO1A
DMTN	FXR
DMTN	GKLF
DMTN	GR
DMTN	HEB
DMTN	HIF1A
DMTN	HNF3G
DMTN	HOXA11
DMTN	HSF4
DMTN	IK
DMTN	ING4
DMTN	IPF1
DMTN	IRF4
DMTN	ISL2
DMTN	KID3
DMTN	KLF
DMTN	KLF14
DMTN	LBP1
DMTN	LHX2
DMTN	LMX1
DMTN	MAFB
DMTN	MAZ
DMTN	MEF2D
DMTN	MGA
DMTN	MOVOB
DMTN	MYC
DMTN	MYOGENIN
DMTN	NEUROD
DMTN	NKX25
DMTN	NMYC
DMTN	NR1B2
DMTN	NR2C2
DMTN	PAX5
DMTN	PRRX2
DMTN	RUSH1A
DMTN	SALL2
DMTN	SAP1A
DMTN	SF1
DMTN	SMAD
DMTN	SMAD2
DMTN	SOX10
DMTN	SOX17
DMTN	SOX4
DMTN	SP2
DMTN	SP3
DMTN	SP5
DMTN	SP6
DMTN	SP8
DMTN	SP9
DMTN	SPIB
DMTN	SREBP1
DMTN	SRY
DMTN	TBX1
DMTN	TBX15
DMTN	TBX2
DMTN	TBX4
DMTN	TCF1
DMTN	TIEG1
DMTN	TORC2
DMTN	UF1H3BETA
DMTN	USF2
DMTN	WT1
DMTN	ZABC1
DMTN	ZAC
DMTN	ZBTB44
DMTN	ZEB1
DMTN	ZF5
DMTN	ZFP281
DMTN	ZFP516
DMTN	ZFP532
DMTN	ZFP536
DMTN	ZFP770
DMTN	ZFP800
DMTN	ZN451
DMTN	ZNF208
DMTN	ZNF227
DMTN	ZXDA
DMTN	ZXDB
SYN1	CDX1
SYN1	CHCH
SYN1	CPBP
SYN1	E2F
SYN1	ELK1
SYN1	ETS2
SYN1	FOS
SYN1	IRF7
SYN1	KID3
SYN1	KLF
SYN1	LKLF
SYN1	MOVOB
SYN1	SATB1
SYN1	SMAD2
SYN1	SOX18
SYN1	SPIB
SYN1	ZBTB44
SYN1	ZXDA
SYN1	ZXDB
GNB5	AML1
GNB5	AML2
GNB5	AP2
GNB5	AP3
GNB5	ARNT
GNB5	CACBINDINGPROTEIN
GNB5	CDX1
GNB5	CDX2
GNB5	CHCH
GNB5	CJUN
GNB5	CPBP
GNB5	CREB
GNB5	CRX
GNB5	DLX5
GNB5	DRI1
GNB5	E2F3
GNB5	EGR1
GNB5	ETF
GNB5	FKHL5
GNB5	FOXC1
GNB5	FOXH1
GNB5	FOXO1
GNB5	FOXO1A
GNB5	FXR
GNB5	GABPA
GNB5	GATA3
GNB5	GATA4
GNB5	HIF1A
GNB5	HNF3G
GNB5	HNF4A
GNB5	HOXA7
GNB5	IPF1
GNB5	ISL2
GNB5	KID3
GNB5	LHX3
GNB5	LMX1
GNB5	MAFB
GNB5	MEF2C
GNB5	MEF2D
GNB5	MOVOB
GNB5	NFAT2
GNB5	NKX32
GNB5	NMYC
GNB5	NR1B2
GNB5	OC2
GNB5	OTX1
GNB5	PARP
GNB5	PMX1
GNB5	POU4F3
GNB5	PRRX2
GNB5	RELA
GNB5	SATB1
GNB5	SOX10
GNB5	SOX17
GNB5	SOX18
GNB5	SOX4
GNB5	SPIB
GNB5	SRY
GNB5	TBP
GNB5	TBR2
GNB5	TCF1
GNB5	YY1
GNB5	ZEB
GNB5	ZEB1
GNB5	ZFP536
GNB5	ZFP64
GNB5	ZFP800
GNB5	ZNF333
INA	CACBINDINGPROTEIN
INA	CDX1
INA	COUPTF1
INA	CPBP
INA	CRX
INA	E2F
INA	EGR3
INA	ETF
INA	FXR
INA	GABPA
INA	HSF4
INA	KID3
INA	LBP1
INA	MYOGENIN
INA	MZF1
INA	NEUROD
INA	NR1B2
INA	PARP
INA	RELA
INA	SALL2
INA	SATB1
INA	SF1
INA	SPIB
INA	ZEB1
INA	ZFP516
RPS27A	AP2GAMMA
RPS27A	BRN1
RPS27A	EGR3
RPS27A	ELF1
RPS27A	ETS
RPS27A	FOXA1
RPS27A	FXR
RPS27A	GABPA
RPS27A	GATA
RPS27A	GATA6
RPS27A	GKLF
RPS27A	HIF1A
RPS27A	HOXA13
RPS27A	HSF4
RPS27A	ING4
RPS27A	KID3
RPS27A	LEF1
RPS27A	LHX3
RPS27A	MEQ
RPS27A	NF1A
RPS27A	NFAT1
RPS27A	NFAT4
RPS27A	NMYC
RPS27A	OG2
RPS27A	PEA3
RPS27A	PITX3
RPS27A	PMX1
RPS27A	PU1
RPS27A	RBPJK
RPS27A	RORBETA
RPS27A	SMAD4
RPS27A	SPI1
RPS27A	SPIB
RPS27A	TCF3
RPS27A	USF2
RPS27A	VDRRXRALPHA
RPS27A	ZEB1
RPS27A	ZNF333
RPS27A	ZNF407
SERPINA3	AML1
SERPINA3	AML2
SERPINA3	AML3
SERPINA3	CDX1
SERPINA3	CETS1
SERPINA3	CKROX
SERPINA3	CPBP
SERPINA3	CTCF
SERPINA3	DR4
SERPINA3	E2A
SERPINA3	EGR1
SERPINA3	EGR2
SERPINA3	EGR3
SERPINA3	ELF1
SERPINA3	ELK1
SERPINA3	EP300
SERPINA3	ER71
SERPINA3	ETS2
SERPINA3	FLI1
SERPINA3	FOXA1
SERPINA3	FOXC1
SERPINA3	FOXM1
SERPINA3	FOXO1
SERPINA3	FOXO1A
SERPINA3	FRA1
SERPINA3	FXR
SERPINA3	GABPA
SERPINA3	GATA
SERPINA3	GATA3
SERPINA3	GATA6
SERPINA3	GEN
SERPINA3	HMGIY
SERPINA3	HNF3ALPHA
SERPINA3	HNF3G
SERPINA3	HOXA13
SERPINA3	HSF4
SERPINA3	HTF4
SERPINA3	ING4
SERPINA3	IRF1
SERPINA3	IRF7
SERPINA3	IRF8
SERPINA3	KID3
SERPINA3	LKLF
SERPINA3	MAZ
SERPINA3	MEF2D
SERPINA3	MIZF
SERPINA3	MRF4
SERPINA3	MYC
SERPINA3	MYOGENIN
SERPINA3	MZF1
SERPINA3	NEUROD
SERPINA3	NFAT1
SERPINA3	NFAT4
SERPINA3	NFATC2
SERPINA3	NMYC
SERPINA3	NR2C2
SERPINA3	NMYC
SERPINA3	NR2C2
SERPINA3	OG2
SERPINA3	OSF2
SERPINA3	PEA3
SERPINA3	PMX1
SERPINA3	RREB1
SERPINA3	SALL2
SERPINA3	SAP1A
SERPINA3	SATB1
SERPINA3	SIRT6
SERPINA3	SMAD2
SERPINA3	SMAD4
SERPINA3	SMAD5
SERPINA3	SOX10
SERPINA3	SOX17
SERPINA3	SOX18
SERPINA3	SPIB
SERPINA3	SRY
SERPINA3	TAF1
SERPINA3	TCF1
SERPINA3	TCF3
SERPINA3	TCF4
SERPINA3	TEF5
SERPINA3	USF2
SERPINA3	ZBTB44
SERPINA3	ZEB1
SERPINA3	ZFP516
SERPINA3	ZFP800
SERPINA3	ZNF333
SERPINA3	ZNF43
SERPINA3	ZNF96
SERPINA3	ZXDA
SERPINA3	ZXDB
SERPINA3	ZXDL
SLC16A9	AML1
SLC16A9	CETS1
SLC16A9	CJUN
SLC16A9	DLX5
SLC16A9	DRI1
SLC16A9	EGR1
SLC16A9	ELF1
SLC16A9	ELK1
SLC16A9	FLI1
SLC16A9	FOXO1
SLC16A9	FOXO1A
SLC16A9	HIF1A
SLC16A9	IRF7
SLC16A9	KID3
SLC16A9	LEF1
SLC16A9	LHX3
SLC16A9	NMYC
SLC16A9	NR2C2
SLC16A9	PARP
SLC16A9	PEA3
SLC16A9	PRRX2
SLC16A9	RBPJK
SLC16A9	SATB1
SLC16A9	SMAD2
SLC16A9	SOX17
SLC16A9	SOX4
SLC16A9	SPI1
SLC16A9	SPIB
SLC16A9	SRY
SLC16A9	TBP
SLC16A9	TEAD3
SLC16A9	TEF5
SLC16A9	USF2
SLC16A9	YY1
SLC16A9	ZAC
SLC16A9	ZFP64
SLC16A9	ZNF333
TAC1	BRCA
TAC1	BRN1
TAC1	BSX
TAC1	CDX2
TAC1	CREB
TAC1	DLX2
TAC1	DLX5
TAC1	DRI1
TAC1	EHF
TAC1	FOS
TAC1	FOXA1
TAC1	FOXC1
TAC1	GABPA
TAC1	GBX1
TAC1	GBX2
TAC1	GSX2
TAC1	HMX3
TAC1	HNF4A
TAC1	HOXA10
TAC1	ING4
TAC1	IPF1
TAC1	ISX
TAC1	KID3
TAC1	LHX3
TAC1	LHX9
TAC1	LMX1
TAC1	LMX1B
TAC1	MAZ
TAC1	MITF
TAC1	MIXL1
TAC1	MNX1
TAC1	MSX2
TAC1	MSX3
TAC1	NFAT1
TAC1	NFAT4
TAC1	NKX61
TAC1	NKX62
TAC1	PARP
TAC1	PEA3
TAC1	PMX1
TAC1	PRRX1
TAC1	PRRX2
TAC1	RHOX11
TAC1	SATB1
TAC1	SHOX
TAC1	SHOX2
TAC1	SOX18
TAC1	SPIB
TAC1	TBP
TAC1	TEF1
TAC1	UNCX
TAC1	ZEB1
TAC1	ZNF333
GFAP	AP2REP
GFAP	AP4
GFAP	ATF6
GFAP	BNC1
GFAP	BRN1
GFAP	CETS168
GFAP	COUPTF1
GFAP	CPBP
GFAP	CTCF
GFAP	DLX5
GFAP	DR4
GFAP	DRI1
GFAP	E2F
GFAP	E2F3
GFAP	EGR2
GFAP	ELF1
GFAP	ELK1
GFAP	ERG
GFAP	ERR3
GFAP	ETS2
GFAP	FEV
GFAP	FOXC1
GFAP	FOXO1
GFAP	FOXO1A
GFAP	FXR
GFAP	GABPA
GFAP	GATA3
GFAP	GCMA
GFAP	GCMB
GFAP	GKLF
GFAP	HOXA13
GFAP	IK
GFAP	ING4
GFAP	KID3
GFAP	LBP1
GFAP	LHX3
GFAP	LHX4
GFAP	LKLF
GFAP	LMX1A
GFAP	MAFB
GFAP	MAZ
GFAP	MIXL1
GFAP	MSX2
GFAP	MYC
GFAP	MYOGENIN
GFAP	NEUROD
GFAP	NFAT1
GFAP	NFAT4
GFAP	NKX2B
GFAP	NR1B2
GFAP	NR4A2
GFAP	NRF1
GFAP	P53DECAMER
GFAP	PARP
GFAP	PITX2
GFAP	PMX1
GFAP	PRRX2
GFAP	PUR1
GFAP	RORBETA
GFAP	RREB1
GFAP	SMAD2
GFAP	SMAD3
GFAP	SMAD4
GFAP	SMAD5
GFAP	SOX10
GFAP	SOX18
GFAP	SOX4
GFAP	SP2
GFAP	SP3
GFAP	SP6
GFAP	SPIB
GFAP	SRY
GFAP	TCF4
GFAP	TFIII
GFAP	THAP1
GFAP	TORC2
GFAP	TR4
GFAP	UNCX
GFAP	USF2
GFAP	ZAC
GFAP	ZEB1
GFAP	ZFP532
GFAP	ZXDL
MAN2A1	AHR
MAN2A1	CETS168
MAN2A1	CHCH
MAN2A1	COUPTF1
MAN2A1	CPBP
MAN2A1	E2F3
MAN2A1	E2F4
MAN2A1	ETF
MAN2A1	FXR
MAN2A1	KID3
MAN2A1	MOVOB
MAN2A1	OC2
MAN2A1	RORBETA
MAN2A1	RUSH1A
MAN2A1	SOX10
MAN2A1	SOX17
MAN2A1	SPIB
MAN2A1	SRY
MAN2A1	TFIII
MAN2A1	TR4
SRSF6	AML1
SRSF6	CDX1
SRSF6	CPBP
SRSF6	E2F
SRSF6	EGR1
SRSF6	ETF
SRSF6	FOXD2
SRSF6	FOXD3
SRSF6	FOXG1
SRSF6	FOXI1
SRSF6	FOXK1
SRSF6	FOXL1
SRSF6	FOXO1A
SRSF6	FOXO3
SRSF6	FOXO4
SRSF6	FOXO6
SRSF6	FOXP3
SRSF6	GTF2IRD1
SRSF6	HIF2A
SRSF6	KID3
SRSF6	KLF
SRSF6	KLF5
SRSF6	LEF1
SRSF6	MAZ
SRSF6	MEF2C
SRSF6	MYC
SRSF6	MZF1
SRSF6	NFYB
SRSF6	SALL2
SRSF6	SATB1
SRSF6	SOX10
SRSF6	SOX17
SRSF6	TCF1
SRSF6	TWIST
SRSF6	USF2
HSPB8	AP2ALPHA
HSPB8	CHCH
HSPB8	CPBP
HSPB8	DR4
HSPB8	E2F
HSPB8	EGR2
HSPB8	ERALPHA
HSPB8	FOXO1
HSPB8	FOXO1A
HSPB8	FXR
HSPB8	GABPA
HSPB8	GATA5
HSPB8	HFH2
HSPB8	HSF4
HSPB8	ING4
HSPB8	IRF8
HSPB8	KID3
HSPB8	LHX3
HSPB8	LKLF
HSPB8	MAFB
HSPB8	MASH1
HSPB8	MRF4
HSPB8	MYOGENIN
HSPB8	MZF1
HSPB8	NFAT1
HSPB8	NFAT4
HSPB8	NMYC
HSPB8	NR1B2
HSPB8	OG2
HSPB8	PMX1
HSPB8	PRRX2
HSPB8	SOX10
HSPB8	SOX18
HSPB8	SOX4
HSPB8	SP2
HSPB8	SP3
HSPB8	SP6
HSPB8	SPIB
HSPB8	SRY
HSPB8	STAT3
HSPB8	TCF3
HSPB8	YY1
HSPB8	ZBTB44
HSPB8	ZEB1
HSPB8	ZFP740
HSPB8	ZNF17
HSPB8	ZNF302
HSPB8	ZNF333
HSPB8	ZXDA
HSPB8	ZXDB
MEGF10	CHCH
MEGF10	CPBP
MEGF10	CRX
MEGF10	E2F1DP1
MEGF10	E2F1DP2
MEGF10	E2F3
MEGF10	E2F4DP2
MEGF10	EHF
MEGF10	FOSL1
MEGF10	FOXO1
MEGF10	HNF3G
MEGF10	KID3
MEGF10	KLF17
MEGF10	LKLF
MEGF10	LPOLYA
MEGF10	MOVOB
MEGF10	MZF1
MEGF10	PAX5
MEGF10	PMX1
MEGF10	PRRX2
MEGF10	SOX17
MEGF10	SOX4
MEGF10	SPIB
MEGF10	SRY
MEGF10	TEAD3
MEGF10	TEF1
MEGF10	ZF5
MEGF10	ZNF33A
MEGF10	ZNF33B
MEGF10	ZNF770
PRDX1	AP1
PRDX1	AP2GAMMA
PRDX1	BRN1
PRDX1	CDX1
PRDX1	CDX2
PRDX1	CDXA
PRDX1	CHCH
PRDX1	CJUN
PRDX1	COUPTF1
PRDX1	CPBP
PRDX1	DR4
PRDX1	E2F
PRDX1	E2F3
PRDX1	EGR3
PRDX1	ELF1
PRDX1	FOXC1
PRDX1	FOXO1A
PRDX1	GATA3
PRDX1	IK
PRDX1	ISL1
PRDX1	JUNB
PRDX1	KID3
PRDX1	KLF
PRDX1	LPOLYA
PRDX1	MEF2C
PRDX1	PARP
PRDX1	PMX1
PRDX1	PRRX2
PRDX1	RUSH1A
PRDX1	SALL2
PRDX1	SATB1
PRDX1	SMAD2
PRDX1	SOX17
PRDX1	SPI1
PRDX1	SPIB
PRDX1	SRY
PRDX1	TBP
PRDX1	TEF1
PRDX1	ZEB1
PRDX1	ZNF333
PRDX1	ZXDA
PRDX1	ZXDB
CP	AML1
CP	AP2GAMMA
CP	ARNT
CP	CDX1
CP	CJUN
CP	COREBINDINGFACTOR
CP	CPBP
CP	DLX5
CP	DRI1
CP	ELF1
CP	ERG
CP	FOSL1
CP	FOXA1
CP	FOXM1
CP	FOXO1
CP	FOXO1A
CP	GATA4
CP	GATA5
CP	HNF3A
CP	HOXA10
CP	IRF1
CP	IRF4
CP	IRF7
CP	LHX3
CP	MEF2C
CP	MEF2D
CP	MYOGENIN
CP	MZF1
CP	NEUROD
CP	NFAT1
CP	NFAT3
CP	NFAT4
CP	OC2
CP	OG2
CP	PARP
CP	PEBP2B
CP	PROP1
CP	PRRX2
CP	SATB1
CP	SMAD2
CP	SMAD3
CP	SMAD4
CP	SOX10
CP	SOX17
CP	SOX18
CP	SOX4
CP	SPI1
CP	SPIB
CP	SRY
CP	TAL1
CP	VMYB
CP	ZBTB44
CP	ZNF333
CP	ZXDA
CP	ZXDB
PRDX6	BEN
PRDX6	CDX1
PRDX6	CPBP
PRDX6	FOXO1A
PRDX6	GATA3
PRDX6	GCMA
PRDX6	HSF4
PRDX6	KID3
PRDX6	LEF1
PRDX6	LKLF
PRDX6	MAZ
PRDX6	NFAT2
PRDX6	NKX32
PRDX6	OC2
PRDX6	OG2
PRDX6	SATB1
PRDX6	SOX18
PRDX6	SP3
PRDX6	SP6
PRDX6	SPIB
PRDX6	ZFP536
PRDX6	ZNF333
CAPN2	AHR
CAPN2	AP1
CAPN2	CACD
CAPN2	CDX1
CAPN2	CPBP
CAPN2	CREB
CAPN2	ELF1
CAPN2	EWSR1FLI1
CAPN2	FOXM1
CAPN2	FOXO1A
CAPN2	FRA1
CAPN2	HMGIY
CAPN2	HSF4
CAPN2	KID3
CAPN2	LEF1
CAPN2	MEF2C
CAPN2	MGA
CAPN2	NKX2B
CAPN2	NMYC
CAPN2	NR1B2
CAPN2	OTX1
CAPN2	PARP
CAPN2	PEA3
CAPN2	PITX2
CAPN2	PLAGL2
CAPN2	PMX1
CAPN2	RREB
CAPN2	SATB1
CAPN2	SMAD2
CAPN2	SOX10
CAPN2	SOX18
CAPN2	SOX4
CAPN2	SPI1
CAPN2	SPIB
CAPN2	SREBP1
CAPN2	SRY
CAPN2	TBR2
CAPN2	TBX1
CAPN2	TBX15
CAPN2	TBX4
CAPN2	TFIII
CAPN2	ZEB1
CAPN2	ZNF333
PLXDC2	AML1
PLXDC2	CHCH
PLXDC2	CPBP
PLXDC2	ELK1
PLXDC2	ETF
PLXDC2	GABPA
PLXDC2	HOXA13
PLXDC2	HSF4
PLXDC2	KID3
PLXDC2	LHX2
PLXDC2	MEIS2
PLXDC2	MOVOB
PLXDC2	MZF1
PLXDC2	NRF1
PLXDC2	PARP
PLXDC2	PEBP2B
PLXDC2	PLAGL2
PLXDC2	SOX18
PLXDC2	SPIB
PLXDC2	SRY
PLXDC2	TFIII
PLXDC2	ZNF333
IGSF6	AHR
IGSF6	AP2GAMMA
IGSF6	CDX1
IGSF6	CDX2
IGSF6	CDXA
IGSF6	CJUN
IGSF6	CPBP
IGSF6	DR4
IGSF6	FOXO1
IGSF6	FOXO1A
IGSF6	GKLF
IGSF6	HOXA7
IGSF6	IK
IGSF6	IRF4
IGSF6	KLF17
IGSF6	LHX3
IGSF6	LKLF
IGSF6	NR1B2
IGSF6	PARP
IGSF6	PHOX2A
IGSF6	PHOX2B
IGSF6	PMX1
IGSF6	PRRX2
IGSF6	RORBETA
IGSF6	SATB1
IGSF6	SOX10
IGSF6	SOX17
IGSF6	SOX18
IGSF6	SOX4
IGSF6	SPIB
IGSF6	SREBP1
IGSF6	SRY
IGSF6	TCF1
IGSF6	UNCX
RAB10	AHR
RAB10	E2A
RAB10	E2F
RAB10	EGR1
RAB10	GR
RAB10	MZF1
RAB10	NFAT1
RAB10	NFAT4
RAB10	NFATC2
RAB10	NKX2B
RAB10	PITX2
RAB10	POU5F1
RAB10	RNF96
RAB10	RXRA
RAB10	SMAD2
RAB10	SPIB
RAB10	TCF3
RAB10	WHN
RAB10	ZAC
RAB10	ZF5
RAB10	ZFP516
RAB10	ZFP770
RAB10	ZNF729
RAB10	ZXDA
RAB10	ZXDB
ADAP2	AML1
ADAP2	CHCH
ADAP2	CPBP
ADAP2	DR4
ADAP2	EHF
ADAP2	ELK1
ADAP2	ETF
ADAP2	ETS1
ADAP2	ETS2
ADAP2	GABPA
ADAP2	GATA5
ADAP2	GCMA
ADAP2	GCMB
ADAP2	GKLF
ADAP2	HIF1A
ADAP2	IK
ADAP2	ING4
ADAP2	IPF1
ADAP2	IRF7
ADAP2	KID3
ADAP2	MAFB
ADAP2	MEF2C
ADAP2	MYOGENIN
ADAP2	PARP
ADAP2	PITX2
ADAP2	RXRA
ADAP2	SMAD2
ADAP2	SMAD3
ADAP2	SMAD4
ADAP2	SOX10
ADAP2	SOX17
ADAP2	SOX4
ADAP2	SPIB
ADAP2	SREBP1
ADAP2	STAT3
ADAP2	TCF1
ADAP2	USF2
ADAP2	ZAC
ADAP2	ZFP64
ADAP2	ZNF407
ADAP2	ZNF878
NPL	AML1
NPL	AP2REP
NPL	ARNT
NPL	BRN1
NPL	CDX1
NPL	CHCH
NPL	COUPTF1
NPL	CPBP
NPL	CTCF
NPL	DLX3
NPL	DLX5
NPL	DRI1
NPL	E2F
NPL	EGR3
NPL	ETF
NPL	FOXO1
NPL	FOXO1A
NPL	GTF2IRD1
NPL	HFH2
NPL	HIF2A
NPL	HOXA10
NPL	HOXA7
NPL	HSF4
NPL	ING4
NPL	IRF8
NPL	ISL2
NPL	KID3
NPL	LEF1
NPL	LHX2
NPL	LHX3
NPL	MAFB
NPL	MAX
NPL	MEF2C
NPL	MEF2D
NPL	MGA
NPL	MZF1
NPL	NF1C
NPL	NFATC2
NPL	NKX2B
NPL	NKX32
NPL	NMYC
NPL	NR1B2
NPL	NR4A2
NPL	NURR1
NPL	PAX4
NPL	PEBP2B
NPL	PITX3
NPL	PMX1
NPL	POU2F2
NPL	PRRX2
NPL	RELA
NPL	RFX
NPL	SATB1
NPL	SMAD2
NPL	SMAD3
NPL	SMAD4
NPL	SMAD5
NPL	SOX10
NPL	SOX17
NPL	SOX18
NPL	SOX4
NPL	SOX7
NPL	SPIB
NPL	SRY
NPL	TBR2
NPL	TBX1
NPL	TBX15
NPL	TBX21
NPL	TBX4
NPL	TFIII
NPL	TTF1
NPL	ZBTB44
NPL	ZEB1
NPL	ZNF333
LAP3	BRN1
LAP3	BTEB1
LAP3	BTEB3
LAP3	CJUN
LAP3	CPBP
LAP3	CREBATF
LAP3	CREBP1CJUN
LAP3	CREM
LAP3	DLX5
LAP3	DRI1
LAP3	ELF1
LAP3	ELK1
LAP3	ERG
LAP3	ETF
LAP3	FKLF
LAP3	FOXC1
LAP3	FOXO1
LAP3	FOXO1A
LAP3	FXR
LAP3	GABPA
LAP3	GATA5
LAP3	GCMA
LAP3	GCMB
LAP3	HIF1A
LAP3	HMGIY
LAP3	IK
LAP3	IRF1
LAP3	IRF4
LAP3	IRF7
LAP3	JUND
LAP3	KID3
LAP3	KLF14
LAP3	LHX2
LAP3	LHX3
LAP3	LKLF
LAP3	MYC
LAP3	MYOGENIN
LAP3	NEUROD
LAP3	NF1A
LAP3	NFAT1
LAP3	NFAT4
LAP3	NR1B2
LAP3	OG2
LAP3	PARP
LAP3	PEA3
LAP3	PITX2
LAP3	POU2F2
LAP3	PRRX2
LAP3	RORBETA
LAP3	SMAD4
LAP3	SOX10
LAP3	SOX17
LAP3	SOX4
LAP3	SP2
LAP3	SP3
LAP3	SP5
LAP3	SP6
LAP3	SP8
LAP3	SP9
LAP3	SPI1
LAP3	SPIB
LAP3	SRY
LAP3	STAT3
LAP3	TCF1
LAP3	TCF3
LAP3	TEF1
LAP3	TIEG1
LAP3	USF
LAP3	USF2
LAP3	WT1
LAP3	ZAC
LAP3	ZNF333
ATRAID	BRN1
ATRAID	BTEB2
ATRAID	CHCH
ATRAID	CLOCKBMAL
ATRAID	CPBP
ATRAID	DR4
[truncated: 717 more rows]
