# Supplementary material for: Meta-Analysis of Gene Expression and Identification of Biological Regulatory Mechanisms in Alzheimer's Disease
Source: Front Neurosci. 2019 Jul 3;13:633. doi: 10.3389/fnins.2019.00633 (PMC6616202; doi:10.3389/fnins.2019.00633)
Supplement: Table S9 — gTFs associated with other neurodegenerative disease-associated DEGs. [file Table_9.xls]

## Sheet: Sheet1
Genes	gTFs
ATP13A2	AHR
ATP13A2	AML1
ATP13A2	BRN1
ATP13A2	CACBINDINGPROTEIN
ATP13A2	CACD
ATP13A2	CDX1
ATP13A2	CETS168
ATP13A2	CHCH
ATP13A2	CJUN
ATP13A2	CKROX
ATP13A2	CMAF
ATP13A2	COUPTF1
ATP13A2	CPBP
ATP13A2	CPEB1
ATP13A2	CREB
ATP13A2	CRX
ATP13A2	CTCF
ATP13A2	DR4
ATP13A2	E2A
ATP13A2	E2F3
ATP13A2	EGR3
ATP13A2	EHF
ATP13A2	ELF1
ATP13A2	ELK1
ATP13A2	ETS2
ATP13A2	FOSL1
ATP13A2	FOXC1
ATP13A2	FOXM1
ATP13A2	FOXO1A
ATP13A2	FXR
ATP13A2	GABPA
ATP13A2	GATA3
ATP13A2	GATA4
ATP13A2	GCMA
ATP13A2	HBP1
ATP13A2	HES1
ATP13A2	HIF1A
ATP13A2	HIF1AARNT
ATP13A2	HNF3G
ATP13A2	HOXA13
ATP13A2	HOXC11
ATP13A2	HOXD9
ATP13A2	HSF4
ATP13A2	HTF4
ATP13A2	IK
ATP13A2	ING4
ATP13A2	IRF7
ATP13A2	KID3
ATP13A2	KLF
ATP13A2	LFA1
ATP13A2	LHX2
ATP13A2	LMX1
ATP13A2	MAFB
ATP13A2	MATH1
ATP13A2	MAZ
ATP13A2	MEF2C
ATP13A2	MOVOB
ATP13A2	MRF4
ATP13A2	MYOGENIN
ATP13A2	MZF1
ATP13A2	NFAT1
ATP13A2	NFAT4
ATP13A2	NKX25
ATP13A2	NKX2B
ATP13A2	NKX32
ATP13A2	NMYC
ATP13A2	NR1B2
ATP13A2	OC2
ATP13A2	OG2
ATP13A2	PARP
ATP13A2	PEA3
ATP13A2	PEBP2B
ATP13A2	PITX2
ATP13A2	PLAGL2
ATP13A2	POU4F3
ATP13A2	POU5F1
ATP13A2	PRRX2
ATP13A2	PU1
ATP13A2	RORBETA
ATP13A2	RPC155
ATP13A2	SALL2
ATP13A2	SATB1
ATP13A2	SMAD2
ATP13A2	SMAD3
ATP13A2	SMAD4
ATP13A2	SOX10
ATP13A2	SOX17
ATP13A2	SOX18
ATP13A2	SPI1
ATP13A2	SPIB
ATP13A2	SREBP1
ATP13A2	SRY
ATP13A2	T3RALPHA
ATP13A2	TAF1
ATP13A2	TEF1
ATP13A2	TFIII
ATP13A2	TWIST
ATP13A2	ZAC
ATP13A2	ZBP89
ATP13A2	ZBTB44
ATP13A2	ZEB1
ATP13A2	ZFP532
ATP13A2	ZFP536
ATP13A2	ZFP64
ATP13A2	ZNF333
ATP13A2	ZNF735
ATP13A2	ZNF740
ATP13A2	ZXDA
ATP13A2	ZXDB
ATP13A2	ZXDL
MAP1A	AHR
MAP1A	ATOH1
MAP1A	CETS1
MAP1A	CHCH
MAP1A	COUPTF1
MAP1A	CPBP
MAP1A	CRX
MAP1A	CTCF
MAP1A	E2F3
MAP1A	EGR3
MAP1A	ELF1
MAP1A	ELK1
MAP1A	FLI1
MAP1A	FOS
MAP1A	FOXO1
MAP1A	FOXO1A
MAP1A	FXR
MAP1A	HSF4
MAP1A	ISL2
MAP1A	KID3
MAP1A	KLF
MAP1A	KLF17
MAP1A	LKLF
MAP1A	LMX1
MAP1A	MAFB
MAP1A	MYOGENIN
MAP1A	MZF1
MAP1A	NEUROD
MAP1A	NMYC
MAP1A	OG2
MAP1A	PARP
MAP1A	PEA3
MAP1A	PMX1
MAP1A	POU2F2
MAP1A	POU4F3
MAP1A	RXRA
MAP1A	SALL2
MAP1A	SMAD5
MAP1A	SOX10
MAP1A	SOX17
MAP1A	SOX18
MAP1A	SOX4
MAP1A	SPI1
MAP1A	SREBP1
MAP1A	SRY
MAP1A	TAL1
MAP1A	TBP
MAP1A	TR4
MAP1A	ZBP89
MAP1A	ZBTB44
MAP1A	ZFP536
MAP1A	ZN451
MAP1A	ZNF333
MAP1A	ZNF426
MAP1A	ZNF740
MAP1A	ZXDA
MAP1A	ZXDB
ATP5D	BTEB2
ATP5D	CHCH
ATP5D	CPBP
ATP5D	DR4
ATP5D	E2F
ATP5D	E2F3
ATP5D	EGR1
ATP5D	EHF
ATP5D	ELK1
ATP5D	ERALPHA
ATP5D	ETS2
ATP5D	GATA5
ATP5D	HSF4
ATP5D	ING4
ATP5D	KID3
ATP5D	KLF
ATP5D	LKLF
ATP5D	MAFB
ATP5D	MEF2C
ATP5D	MOVOB
ATP5D	MYC
ATP5D	MYOGENIN
ATP5D	PITX2
ATP5D	PRRX2
ATP5D	SALL2
ATP5D	SP1
ATP5D	SPIB
ATP5D	USF
ATP5D	USF2
ATP5D	ZAC
ATP5D	ZF5
ATP5D	ZFP516
ATP5D	ZXDL
MLF2	CDX1
MLF2	CHCH
MLF2	CKROX
MLF2	CPBP
MLF2	CREB
MLF2	CREBATF
MLF2	CREBP1CJUN
MLF2	CTCFL
MLF2	DBP
MLF2	E2A
MLF2	E2F3
MLF2	EGR3
MLF2	ELF1
MLF2	EP300
MLF2	FOXC1
MLF2	FOXO1
MLF2	FOXO1A
MLF2	GABPA
MLF2	GKLF
MLF2	HNF4A
MLF2	JUND
MLF2	KID3
MLF2	KLF17
MLF2	KLF5
MLF2	LFA1
MLF2	LHX2
MLF2	LKLF
MLF2	MAZ
MLF2	MEF2C
MLF2	MITF
MLF2	MOVOB
MLF2	NFAT1
MLF2	NFAT2
MLF2	NFAT4
MLF2	NKX2B
MLF2	NMYC
MLF2	PRRX2
MLF2	PU1
MLF2	SALL2
MLF2	SATB1
MLF2	SMAD2
MLF2	SOX10
MLF2	SOX17
MLF2	SOX4
MLF2	SPI1
MLF2	SPIB
MLF2	SREBP1
MLF2	SRY
MLF2	TAL1
MLF2	TORC2
MLF2	ZAC
MLF2	ZBTB44
MLF2	ZFP536
MLF2	ZN451
MLF2	ZNF219
MLF2	ZXDL
CA11	AML1
CA11	CKROX
CA11	CPBP
CA11	CREM
CA11	CRX
CA11	E2F
CA11	E2F1
CA11	EGR1
CA11	EGR2
CA11	ELF1
CA11	FOXO1
CA11	FOXO1A
CA11	GKLF
CA11	IK
CA11	ING4
CA11	IRF8
CA11	ISL2
CA11	KID3
CA11	LMO2COM
CA11	NF1C
CA11	NKX32
CA11	NR1B2
CA11	OC2
CA11	PADS
CA11	PARP
CA11	PEBP2B
CA11	PITX2
CA11	PRRX2
CA11	PUR1
CA11	RREB
CA11	SMAD3
CA11	SOX18
CA11	SOX4
CA11	SPI1
CA11	SPIB
CA11	SREBP1
CA11	SRY
CA11	TFIII
CA11	TWIST
CA11	WT1
CA11	ZF5
ACTR1A	AP2GAMMA
ACTR1A	CHCH
ACTR1A	CPBP
ACTR1A	DLX5
ACTR1A	DRI1
ACTR1A	E2F
ACTR1A	E2F3
ACTR1A	EGR1
ACTR1A	ETF
ACTR1A	GKLF
ACTR1A	LEF1
ACTR1A	LHX3
ACTR1A	LMX1
ACTR1A	MGA
ACTR1A	MIZF
ACTR1A	PMX1
ACTR1A	POU4F3
ACTR1A	PRRX2
ACTR1A	RXRA
ACTR1A	SOX18
ACTR1A	SOX2
ACTR1A	SPIB
ACTR1A	TBX1
ACTR1A	TBX15
ACTR1A	TBX4
ACTR1A	ZAC
ACTR1A	ZF5
ACTR1A	ZFP516
ACTR1A	ZN451
ACTR1A	ZXDL
OTUB1	AP2ALPHA
OTUB1	AP4
OTUB1	BTEB2
OTUB1	CHCH
OTUB1	CPBP
OTUB1	DLX3
OTUB1	E2F3
OTUB1	ETF
OTUB1	GABPA
OTUB1	GATA3
OTUB1	GKLF
OTUB1	HEB
OTUB1	IRF1
OTUB1	IRF7
OTUB1	KID3
OTUB1	LHX2
OTUB1	LMX1
OTUB1	MAFA
OTUB1	MOVOB
OTUB1	PARP
OTUB1	PITX2
OTUB1	POU4F3
OTUB1	RNF96
OTUB1	SOX4
OTUB1	SPIB
OTUB1	STAT3
OTUB1	ZNF333
OTUB1	ZXDA
OTUB1	ZXDB
EPHB6	AML2
EPHB6	BARX1
EPHB6	BRN1
EPHB6	CACD
EPHB6	CETS168
EPHB6	CHCH
EPHB6	CJUN
EPHB6	COUPTF1
EPHB6	CPBP
EPHB6	CREB
EPHB6	CREBP1
EPHB6	CRX
EPHB6	E2F3
EPHB6	ELF1
EPHB6	ELK1
EPHB6	ERG
EPHB6	ETF
EPHB6	EVI1
EPHB6	FOSL1
EPHB6	FOXH1
EPHB6	FOXO1
EPHB6	FOXO1A
EPHB6	FXR
EPHB6	GATA3
EPHB6	GATA4
EPHB6	HEB
EPHB6	HIF1A
EPHB6	HNF3B
EPHB6	HOXA13
EPHB6	HSF4
EPHB6	ING4
EPHB6	IRF1
EPHB6	KID3
EPHB6	KLF
EPHB6	KLF17
EPHB6	LBP1
EPHB6	LHX2
EPHB6	LHX3
EPHB6	MAFA
EPHB6	MAFB
EPHB6	MATH1
EPHB6	MAZ
EPHB6	MYOGENIN
EPHB6	MZF1
EPHB6	NEUROD
EPHB6	NFAT1
EPHB6	NFAT4
EPHB6	NKX26
EPHB6	NKX32
EPHB6	NMYC
EPHB6	NR1B2
EPHB6	PARP
EPHB6	PEA3
EPHB6	PLAGL2
EPHB6	PMX1
EPHB6	PRDM1
EPHB6	SALL2
EPHB6	SATB1
EPHB6	SMAD4
EPHB6	SOX10
EPHB6	SOX15
EPHB6	SOX17
EPHB6	SOX18
EPHB6	SOX4
EPHB6	SPI1
EPHB6	SPIB
EPHB6	SREBP1
EPHB6	SRY
EPHB6	TCF1
EPHB6	TCF3
EPHB6	TCF4
EPHB6	TEF
EPHB6	TFIII
EPHB6	TORC2
EPHB6	VBP
EPHB6	VDRRXRALPHA
EPHB6	WT1
EPHB6	ZBTB44
EPHB6	ZEB1
EPHB6	ZIPRO1
C1QTNF4	AHR
C1QTNF4	AML1
C1QTNF4	CHCH
C1QTNF4	CPBP
C1QTNF4	E2F
C1QTNF4	E2F3
C1QTNF4	ELF1
C1QTNF4	ERG
C1QTNF4	ETF
C1QTNF4	FOXO1A
C1QTNF4	HFH2
C1QTNF4	HIF1A
C1QTNF4	HMGIY
C1QTNF4	HOXA13
C1QTNF4	IK
C1QTNF4	KID3
C1QTNF4	KLF
C1QTNF4	LHX2
C1QTNF4	MAFB
C1QTNF4	MTF1
C1QTNF4	NFAT1
C1QTNF4	NFAT4
C1QTNF4	NMYC
C1QTNF4	NURR1
C1QTNF4	PLAGL2
C1QTNF4	SOX10
C1QTNF4	SOX18
C1QTNF4	SOX4
C1QTNF4	SPI1
C1QTNF4	SPIB
C1QTNF4	SRY
C1QTNF4	STAT3
C1QTNF4	ZEB1
C1QTNF4	ZF5
C1QTNF4	ZFP770
C1QTNF4	ZNF515
ALDOA	ACAAT
ALDOA	AML1
ALDOA	AP2REP
ALDOA	ATOH1
ALDOA	CDXA
ALDOA	CKROX
ALDOA	CLOCK
ALDOA	COUPTF1
ALDOA	CPBP
ALDOA	CRX
ALDOA	DLX5
ALDOA	DRI1
ALDOA	E2A
ALDOA	E2F3
ALDOA	E2F6
ALDOA	ELK1
ALDOA	ESE1
ALDOA	ETF
ALDOA	ETS1
ALDOA	ETS2
ALDOA	FOXO1
ALDOA	FOXO1A
ALDOA	FXR
ALDOA	GABPA
ALDOA	GATA
ALDOA	GATA2
ALDOA	GATA5
ALDOA	GATA6
ALDOA	HIF1AARNT
ALDOA	HOXA13
ALDOA	HSF4
ALDOA	IK
ALDOA	ING4
ALDOA	KID3
ALDOA	LBP1
ALDOA	LHX3
ALDOA	MAFB
ALDOA	MAZ
ALDOA	MEF2C
ALDOA	MYC
ALDOA	MYOGENIN
ALDOA	MZF1
ALDOA	NEUROD
ALDOA	NF1A
ALDOA	NF1B
ALDOA	NFAT1
ALDOA	NFAT4
ALDOA	NKX2B
ALDOA	NMYC
ALDOA	NR1B2
ALDOA	NR2C2
ALDOA	NUR77
ALDOA	NURR1
ALDOA	OC2
ALDOA	OG2
ALDOA	OTX2
ALDOA	PARP
ALDOA	PEA3
ALDOA	PEBP2B
ALDOA	PITX2
ALDOA	PITX3
ALDOA	PMX1
ALDOA	RPC155
ALDOA	SAP1A
ALDOA	SIRT6
ALDOA	SMAD2
ALDOA	SMAD4
ALDOA	SOX17
ALDOA	SOX18
ALDOA	SOX4
ALDOA	SP1
ALDOA	SP2
ALDOA	SP3
ALDOA	SP6
ALDOA	SPI1
ALDOA	SPIB
ALDOA	SREBP1
ALDOA	SRY
ALDOA	STAT3
ALDOA	TAF1
ALDOA	TAL1
ALDOA	TEF1
ALDOA	TFIII
ALDOA	TWIST
ALDOA	USF2
ALDOA	VDRRXRALPHA
ALDOA	ZAC
ALDOA	ZBTB5
ALDOA	ZEB1
ALDOA	ZNF407
ALDOA	ZNF678
ALDOA	ZXDA
ALDOA	ZXDB
EDF1	BRN1
EDF1	CHCH
EDF1	CPBP
EDF1	CTCF
EDF1	E2F3
EDF1	ELF2
EDF1	FOXM1
EDF1	HOXA13
EDF1	IRF4
EDF1	IRF8
EDF1	KAISO
EDF1	KID3
EDF1	LBP1
EDF1	LKLF
EDF1	MAFB
EDF1	MEF2D
EDF1	MGA
EDF1	MYOGENIN
EDF1	NEUROD
EDF1	NFAT1
EDF1	NFAT3
EDF1	NFAT4
EDF1	SLUG
EDF1	SOX15
EDF1	SOX18
EDF1	SOX4
EDF1	SP2
EDF1	SP3
EDF1	SP6
EDF1	SPIB
EDF1	SRY
EDF1	TBX1
EDF1	TBX15
EDF1	TBX4
EDF1	ZEB1
EDF1	ZNF595
EDF1	ZXDL
NARS	CETS1
NARS	CPBP
NARS	E2F
NARS	E2F3
NARS	ELK1
NARS	FLI1
NARS	FOXO1A
NARS	GABPA
NARS	HMGIY
NARS	HOXA13
NARS	HSF4
NARS	ING4
NARS	ISL2
NARS	KID3
NARS	LMX1
NARS	NFAT1
NARS	NFAT4
NARS	NKX25
NARS	NKX2B
NARS	NKX32
NARS	NMYC
NARS	NURR1
NARS	PARP
NARS	PEA3
NARS	PITX2
NARS	SPI1
NARS	SPIB
NARS	SRY
NARS	TFIII
NARS	ZAC
STARD7	CDX1
STARD7	CHCH
STARD7	CJUN
STARD7	CPBP
STARD7	E2F
STARD7	E2F3
STARD7	ELF1
STARD7	ERALPHA
STARD7	ETF
STARD7	FOXO1
STARD7	FXR
STARD7	GLI1
STARD7	IRF7
STARD7	KLF
STARD7	KLF3
STARD7	LFA1
STARD7	LHX2
STARD7	MAFB
STARD7	MOVOB
STARD7	PRRX2
STARD7	RREB1
STARD7	SALL2
STARD7	SMAD2
STARD7	SMAD3
STARD7	SOX10
STARD7	SOX18
STARD7	SPI1
STARD7	SPIB
STARD7	ZIC1
STARD7	ZIC3
STARD7	ZNF676
MYBPC1	AML1
MYBPC1	ARNT
MYBPC1	BRN1
MYBPC1	CDX1
MYBPC1	CDXA
MYBPC1	CKROX
MYBPC1	CPBP
MYBPC1	CRX
MYBPC1	DLX5
MYBPC1	DRI1
MYBPC1	E2F6
MYBPC1	ELF1
MYBPC1	FOXC1
MYBPC1	FOXD2
MYBPC1	FOXD3
MYBPC1	FOXG1
MYBPC1	FOXI1
MYBPC1	FOXK1
MYBPC1	FOXL1
MYBPC1	FOXO1A
MYBPC1	FOXO4
MYBPC1	FOXO6
MYBPC1	FOXP3
MYBPC1	GKLF
MYBPC1	HOXA13
MYBPC1	HOXB5
MYBPC1	IRF4
MYBPC1	ISL1
MYBPC1	KID3
MYBPC1	LMX1
MYBPC1	LYF1
MYBPC1	MEF2C
MYBPC1	MITF
MYBPC1	MSX2
MYBPC1	MYOGENIN
MYBPC1	NEUROD
MYBPC1	NFAT1
MYBPC1	NFAT4
MYBPC1	NFATC2
MYBPC1	PEBP2B
MYBPC1	PMX1
MYBPC1	POU2F2
MYBPC1	PROP1
MYBPC1	PRRX2
MYBPC1	SATB1
MYBPC1	SOX10
MYBPC1	SOX17
MYBPC1	SOX18
MYBPC1	SOX4
MYBPC1	SPI1
MYBPC1	SPIB
MYBPC1	SRY
MYBPC1	TCF1
MYBPC1	TEF5
MYBPC1	TTF1
MYBPC1	ZNF333
AMOTL2	AML1
AMOTL2	AP2REP
AMOTL2	CDX1
AMOTL2	CHCH
AMOTL2	CPBP
AMOTL2	E2F
AMOTL2	E2F3
AMOTL2	EGR1
AMOTL2	EGR3
AMOTL2	ELF1
AMOTL2	ELK1
AMOTL2	ERR3
AMOTL2	FOXO1A
AMOTL2	GATA3
AMOTL2	GATA4
AMOTL2	HFH2
AMOTL2	HIF2A
AMOTL2	HOXA13
AMOTL2	HTF4
AMOTL2	KID3
AMOTL2	KLF
AMOTL2	LHX3
AMOTL2	MOVOB
AMOTL2	MRF4
AMOTL2	MYB
AMOTL2	MYC
AMOTL2	MYOGENIN
AMOTL2	MZF1
AMOTL2	NEUROD
AMOTL2	NF1A
AMOTL2	NFAT1
AMOTL2	NFAT4
AMOTL2	NFATC2
AMOTL2	PEA3
AMOTL2	PRRX2
AMOTL2	RELA
AMOTL2	RXRA
AMOTL2	SALL2
AMOTL2	SATB1
AMOTL2	SMAD2
AMOTL2	SMAD4
AMOTL2	SOX10
AMOTL2	SOX17
AMOTL2	SOX18
AMOTL2	SOX4
AMOTL2	SPI1
AMOTL2	SPIB
AMOTL2	SREBP1
AMOTL2	SRY
AMOTL2	STAT1
AMOTL2	TFIII
AMOTL2	ZFP536
AMOTL2	ZNF419
AMOTL2	ZNF773
VPS13C	AML1
VPS13C	AP2REP
VPS13C	BRN1
VPS13C	CDX1
VPS13C	CETS1
VPS13C	CPBP
VPS13C	E2F
VPS13C	ELF1
VPS13C	ELK1
VPS13C	ER71
VPS13C	ETS
VPS13C	ETS2
VPS13C	FLI1
VPS13C	FOXO1A
VPS13C	GATA5
VPS13C	GKLF
VPS13C	HOXA913
VPS13C	ING4
VPS13C	IRF7
VPS13C	KID3
VPS13C	LBP1
VPS13C	MEF2D
VPS13C	MYOGENIN
VPS13C	MZF1
VPS13C	NEUROD
VPS13C	NMYC
VPS13C	PARP
VPS13C	PEA3
VPS13C	PEBP2B
VPS13C	RXRA
VPS13C	SALL2
VPS13C	SAP1A
VPS13C	SMAD2
VPS13C	SOX10
VPS13C	SOX17
VPS13C	SOX4
VPS13C	SPI1
VPS13C	SPIB
VPS13C	SRY
VPS13C	TCF1
VPS13C	ZF5
VPS13C	ZFP532
VPS13C	ZNF515
VPS13C	ZNF536
VPS13C	ZXDA
VPS13C	ZXDB
RNF19A	ARNT
RNF19A	CDX1
RNF19A	CDX2
RNF19A	CHCH
RNF19A	CPBP
RNF19A	CREB
RNF19A	CRX
RNF19A	DLX3
RNF19A	E2A
RNF19A	E2F
RNF19A	E2F1
RNF19A	E2F3
RNF19A	E2F6
RNF19A	EGR1
RNF19A	EGR3
RNF19A	ELK1
RNF19A	FOXC1
RNF19A	FOXM1
RNF19A	FOXO1A
RNF19A	GATA3
RNF19A	GATA5
RNF19A	GR
RNF19A	GSC
RNF19A	GSC2
RNF19A	HIF2A
RNF19A	HNF3A
RNF19A	HOXA13
RNF19A	HTF4
RNF19A	IK
RNF19A	IRF4
RNF19A	IRF7
RNF19A	ISL2
RNF19A	KID3
RNF19A	LEF1
RNF19A	LFA1
RNF19A	LKLF
RNF19A	LMX1
RNF19A	MEF2D
RNF19A	MOVOB
RNF19A	MRF4
RNF19A	MZF1
RNF19A	NFAT1
RNF19A	NFAT4
RNF19A	NKX32
RNF19A	PARP
RNF19A	PMX1
RNF19A	POU4F3
RNF19A	PRRX2
RNF19A	RELA
RNF19A	RORBETA
RNF19A	RXRA
RNF19A	SALL2
RNF19A	SATB1
RNF19A	SLUG
RNF19A	SP2
RNF19A	SP3
RNF19A	SP6
RNF19A	SPIB
RNF19A	SRY
RNF19A	STAT3
RNF19A	TCF3
RNF19A	TEF1
RNF19A	ZFP281
RNF19A	ZFP641
RNF19A	ZFP800
RNF19A	ZNF333
RNF19A	ZXDA
RNF19A	ZXDB
NUP133	CPBP
NUP133	CRX
NUP133	EGR1
NUP133	ELF1
NUP133	ELK1
NUP133	ETF
NUP133	FOXO1A
NUP133	GATA5
NUP133	HNF3A
NUP133	HOXA13
NUP133	IRF4
NUP133	KID3
NUP133	LEF1
NUP133	MEF2D
NUP133	MEIS1
NUP133	MEIS2
NUP133	MEIS3
NUP133	MGA
NUP133	MITF
NUP133	NFAT1
NUP133	NFAT2
NUP133	NFAT3
NUP133	NFAT4
NUP133	NR2C2
NUP133	PRRX2
NUP133	SMAD4
NUP133	SPI1
NUP133	SPIB
NUP133	TBX1
NUP133	TBX15
NUP133	TBX4
NUP133	WT1
NUP133	ZAC
NUP133	ZXDA
NUP133	ZXDB
HLA-A	AHR
HLA-A	CHCH
HLA-A	CPBP
HLA-A	CREB
HLA-A	KLF17
HLA-A	LKLF
HLA-A	MOVOB
HLA-A	NR2C2
HLA-A	PARP
HLA-A	SPIB
HLA-A	TEF1
HLA-A	ZAC
ZNF536	AML1
ZNF536	CETS1
ZNF536	CHCH
ZNF536	COUPTF1
ZNF536	CPBP
ZNF536	DR4
ZNF536	E2F
ZNF536	E2F3
ZNF536	EGR1
ZNF536	ELK1
ZNF536	ERG
ZNF536	ERR3
ZNF536	ETF
ZNF536	FLI1
ZNF536	FOXC1
ZNF536	FOXO1
ZNF536	FOXO1A
ZNF536	FOXP3
ZNF536	FXR
ZNF536	GATA4
ZNF536	GKLF
ZNF536	HNF3ALPHA
ZNF536	HNF3G
ZNF536	HSF4
ZNF536	IK
ZNF536	IPF1
ZNF536	KID3
ZNF536	LEF1
ZNF536	LHX2
ZNF536	LHX3
ZNF536	MAFA
ZNF536	MAFB
ZNF536	MITF
ZNF536	MOVOB
ZNF536	NFAT1
ZNF536	NFAT2
ZNF536	NFAT3
ZNF536	NFAT4
ZNF536	NR1B2
ZNF536	NUR77
ZNF536	PARP
ZNF536	PEA3
ZNF536	PMX1
ZNF536	PRRX2
ZNF536	PU1
ZNF536	SATB1
ZNF536	SMAD2
ZNF536	SMAD4
ZNF536	SOX10
ZNF536	SOX4
ZNF536	SPIC
ZNF536	SRY
ZNF536	TAF1
ZNF536	TBPL2
ZNF536	TCF1
ZNF536	TEF1
ZNF536	USF2
ZNF536	YY1
ZNF536	ZAC
ZNF536	ZNF333
STOM	CHCH
STOM	CPBP
STOM	ELK1
STOM	ER71
STOM	ETS2
STOM	FOXC1
STOM	FOXP3
STOM	GABPA
STOM	GABPAGABPB
STOM	HIF1A
STOM	IRF1
STOM	KID3
STOM	LMX1
STOM	MAFB
STOM	MYOGENIN
STOM	NEUROD
STOM	NF1A
STOM	NMYC
STOM	PARP
STOM	POU2F1
STOM	POU4F3
STOM	SAP1A
STOM	SP2
STOM	SPIB
STOM	SRY
QKI	AP2ALPHA
QKI	AP3
QKI	BRN1
QKI	CDX1
QKI	CDXA
QKI	CFOS
QKI	CHCH
QKI	CJUN
QKI	CKROX
QKI	COUPTF1
QKI	CPBP
QKI	CPEB1
QKI	CRX
QKI	DLX1
QKI	DLX3
QKI	DLX5
QKI	DRI1
QKI	E2F
QKI	E2F3
QKI	EGR1
QKI	EGR3
QKI	ELK1
QKI	ETF
QKI	FKHL5
QKI	FOS
QKI	FOXA1
QKI	FOXO1
QKI	FOXO1A
QKI	FXR
QKI	HBP1
QKI	HIC2
QKI	HNF3ALPHA
QKI	HNF3G
QKI	HOXA13
QKI	HOXC10
QKI	HOXC12
QKI	HOXD12
QKI	IRF4
QKI	IRF7
QKI	ISL2
QKI	JUNB
QKI	KID3
QKI	KLF
QKI	KLF3
QKI	LHX2
QKI	LHX3
QKI	LKLF
QKI	LMX1
QKI	MAZ
QKI	MEF2C
QKI	MEF2D
QKI	MITF
QKI	MOVOB
QKI	MYOGENIN
QKI	MZF1
QKI	NEUROD
QKI	NFAT1
QKI	NFAT2
QKI	NFAT3
QKI	NFAT4
QKI	NKX25
QKI	NKX2B
QKI	NKX32
QKI	OC2
QKI	OG2
QKI	PARP
QKI	PLZFB
QKI	PMX1
QKI	POU4F3
QKI	POU5F1
QKI	PRRX2
QKI	RARG
QKI	RELA
QKI	REST
QKI	REX1
QKI	SALL2
QKI	SATB1
QKI	SOX10
QKI	SOX17
QKI	SOX18
QKI	SOX4
QKI	SPIB
QKI	SREBP1
QKI	SRY
QKI	TAL1
QKI	TCF3
QKI	TEF1
QKI	TEF5
QKI	TFE
QKI	USF2
QKI	WT1
QKI	YY1
QKI	ZBP89
QKI	ZBTB40
QKI	ZBTB44
QKI	ZF5
QKI	ZFP536
QKI	ZNF195
QKI	ZNF208
QKI	ZNF333
QKI	ZNF460
QKI	ZNF470
QKI	ZNF551
QKI	ZXDL
CAPS	CDX1
CAPS	CDX2
CAPS	CETS1
CAPS	CPBP
CAPS	E2F
CAPS	EGR3
CAPS	ELK1
CAPS	ETS2
CAPS	FOXM1
CAPS	FOXO1A
CAPS	FXR
CAPS	GATA3
CAPS	GATA6
CAPS	GCMA
CAPS	HDAC1
CAPS	HSF4
CAPS	IK
CAPS	ING4
CAPS	KID3
CAPS	LBP1
CAPS	LMX1
CAPS	MAFB
CAPS	MEF2C
CAPS	MYOGENIN
CAPS	NEUROD
CAPS	NKX25
CAPS	NMYC
CAPS	NR1B2
CAPS	NR2C2
CAPS	OG2
CAPS	PARP
CAPS	PEA3
CAPS	PITX2
CAPS	POU4F3
CAPS	SALL2
CAPS	SIRT6
CAPS	SMAD2
CAPS	SOX10
CAPS	SOX17
CAPS	SOX18
CAPS	SOX4
CAPS	SPI1
CAPS	SPIB
CAPS	SREBP1
CAPS	SRY
CAPS	STAT3
CAPS	TBP
CAPS	WT1
CAPS	ZBP89
CAPS	ZBTB40
CAPS	ZBTB44
CAPS	ZEB1
CAPS	ZF5
CAPS	ZFP516
CAPS	ZNF333
CAPS	ZXDA
CAPS	ZXDB
SPP1	AML1
SPP1	AP2REP
SPP1	AP3
SPP1	CPBP
SPP1	CREB
SPP1	CRX
SPP1	EGR3
SPP1	FOXA1
SPP1	FOXC1
SPP1	FOXO1A
SPP1	GABPA
SPP1	IK
SPP1	IPF1
SPP1	IRF4
SPP1	ISL2
SPP1	KID3
SPP1	LHX3
SPP1	LPOLYA
SPP1	MEF2D
SPP1	NKX32
SPP1	OG2
SPP1	PEBP2B
SPP1	SALL2
SPP1	SOX10
SPP1	SOX4
SPP1	SOX5
SPP1	SPIB
SPP1	SRY
ACADM	AML1
ACADM	AP2GAMMA
ACADM	AP2REP
ACADM	COUPTF1
ACADM	CPBP
ACADM	CRX
ACADM	CTCF
ACADM	DLX5
ACADM	DRI1
ACADM	ELF1
ACADM	ELK1
ACADM	FOXA1
ACADM	FOXO1A
ACADM	FXR
ACADM	GABPA
ACADM	GATA1
ACADM	GATA5
ACADM	GCMA
ACADM	HOXA10
ACADM	HOXA13
ACADM	HSF4
ACADM	ING4
ACADM	IPF1
ACADM	IRF4
ACADM	IRF7
ACADM	KID3
ACADM	LHX3
ACADM	MEF2D
ACADM	NFAT1
ACADM	NFAT2
ACADM	NFAT4
ACADM	NFATC2
ACADM	NKX2B
ACADM	NR1B1
ACADM	NR1B2
ACADM	NURR1
ACADM	OG2
ACADM	PARP
ACADM	PRRX2
ACADM	RXRA
ACADM	SATB1
ACADM	SOX10
ACADM	SOX17
ACADM	SOX18
ACADM	SOX4
ACADM	SPI1
ACADM	SPIB
ACADM	STAT4
ACADM	TCF1
ACADM	TCF3
ACADM	TEF1
ACADM	TR2
ACADM	USF2
ACADM	WT1
ACADM	ZBP89
ACADM	ZNF333
ACADM	ZNF407
ACADM	ZXDA
ACADM	ZXDB
HLA-DMA	BRN1
HLA-DMA	CKROX
HLA-DMA	CPBP
HLA-DMA	CPEB1
HLA-DMA	E2F3
HLA-DMA	EGR1
HLA-DMA	FOXO1A
HLA-DMA	GKLF
HLA-DMA	HOXA13
HLA-DMA	HSF4
HLA-DMA	KID3
HLA-DMA	KLF7
HLA-DMA	KLF8
HLA-DMA	LKLF
HLA-DMA	MYC
HLA-DMA	NF1C
HLA-DMA	NFAT1
HLA-DMA	NFAT4
HLA-DMA	NR1B2
HLA-DMA	SOX10
HLA-DMA	SOX15
HLA-DMA	SOX18
HLA-DMA	SOX4
HLA-DMA	SP2
HLA-DMA	SP3
HLA-DMA	SP6
HLA-DMA	SPIB
HLA-DMA	SREBP1
HLA-DMA	SRY
HLA-DMA	USF2
HLA-DMA	ZFP281
HLA-DMA	ZFP64
NFASC	AHR
NFASC	AML1
NFASC	AML2
NFASC	AP2GAMMA
NFASC	AP2REP
NFASC	ARNT
NFASC	ATOH1
NFASC	BRN1
NFASC	CACD
NFASC	CHCH
NFASC	CKROX
NFASC	CLOCK
NFASC	COUPTF1
NFASC	CPBP
NFASC	CRX
NFASC	E2A
NFASC	E2F
NFASC	EBF1
NFASC	EGR2
NFASC	EGR3
NFASC	EHF
NFASC	ELF1
NFASC	ELK1
NFASC	ER71
NFASC	ERALPHA
NFASC	ESE1
NFASC	FOXA1
NFASC	FOXO1
NFASC	FOXO1A
NFASC	FXR
NFASC	GABPA
NFASC	GATA3
NFASC	GATA4
NFASC	GR
NFASC	HEB
NFASC	HNF3A
NFASC	HOXA13
NFASC	HSF4
NFASC	IK
NFASC	IRF4
NFASC	ISL1
NFASC	ISL2
NFASC	KID3
NFASC	KLF17
NFASC	LHX2
NFASC	LMX1
NFASC	MAX
NFASC	MAZ
NFASC	MEF2C
NFASC	MEF2D
NFASC	MOVOB
NFASC	MYB
NFASC	MYOGENIN
NFASC	MZF1
NFASC	NEUROD
NFASC	NF1A
NFASC	NF1C
NFASC	NFAT1
NFASC	NFAT3
NFASC	NFAT4
NFASC	NFATC2
NFASC	NKX25
NFASC	NKX32
NFASC	NKX62
NFASC	NMYC
NFASC	NR1B2
NFASC	NURR1
NFASC	OC2
NFASC	OG2
NFASC	OSF2
NFASC	PARP
NFASC	PEA3
NFASC	PEBP2B
NFASC	PMX1
NFASC	POU4F3
NFASC	PR
NFASC	PRRX2
NFASC	PU1
NFASC	RELA
NFASC	RORBETA
NFASC	SALL2
NFASC	SAP1A
NFASC	SMAD1
NFASC	SMAD2
NFASC	SMAD5
NFASC	SOX10
NFASC	SOX15
NFASC	SOX17
NFASC	SOX18
NFASC	SOX4
NFASC	SPI1
NFASC	SPIB
NFASC	SRY
NFASC	STAT6
NFASC	TAL1
NFASC	TCF1
NFASC	TCF3
NFASC	TEF1
NFASC	TFE
NFASC	TFIII
NFASC	TORC2
NFASC	USF2
NFASC	ZAC
NFASC	ZBTB44
NFASC	ZEB1
NFASC	ZF5
NFASC	ZFP536
NFASC	ZFP770
NFASC	ZIPRO1
NFASC	ZNF333
NFASC	ZNF407
NFASC	ZNF717
NFASC	ZXDA
NFASC	ZXDB
NFASC	ZXDL
PLEK	AML1
PLEK	ATOH1
PLEK	COREBINDINGFACTOR
PLEK	CPBP
PLEK	CRX
PLEK	E2F1
PLEK	E2F3
PLEK	FIGLA
PLEK	FOXM1
PLEK	HNF3ALPHA
PLEK	HNF3G
PLEK	HOXA7
PLEK	KID3
PLEK	MAFB
PLEK	MEF2C
PLEK	MESP1
PLEK	MZF1
PLEK	NFAT1
PLEK	NFAT4
PLEK	NMYC
PLEK	NRF1
PLEK	PARP
PLEK	PEBP2B
PLEK	PMX1
PLEK	PRRX2
PLEK	SOX10
PLEK	SOX17
PLEK	SOX18
PLEK	SPIB
PLEK	SRY
PLEK	TAL1
PLEK	TCF1
PLEK	TORC2
PLEK	ZBTB44
PLEK	ZXDA
PLEK	ZXDB
ACTL6A	AP2GAMMA
ACTL6A	BRN1
ACTL6A	CDXA
ACTL6A	CHCH
ACTL6A	CKROX
ACTL6A	COUPTF1
ACTL6A	CPBP
ACTL6A	CRX
ACTL6A	DLX3
ACTL6A	DLX5
ACTL6A	DRI1
ACTL6A	E2F
ACTL6A	E2F1DP1
ACTL6A	E2F1DP2
ACTL6A	E2F4DP2
ACTL6A	FOXC1
ACTL6A	FOXO1A
ACTL6A	FXR
ACTL6A	GATA3
ACTL6A	GKLF
ACTL6A	HNF3A
ACTL6A	HOXA13
ACTL6A	ING4
ACTL6A	IRF7
ACTL6A	ISL2
ACTL6A	KID3
ACTL6A	LBP1
ACTL6A	LHX3
ACTL6A	MAFB
ACTL6A	MEF2D
ACTL6A	MYOGENIN
ACTL6A	NEUROD
ACTL6A	NKX32
ACTL6A	OG2
ACTL6A	PARP
ACTL6A	PMX1
ACTL6A	PRRX2
ACTL6A	RUSH1A
ACTL6A	SOX10
ACTL6A	SOX17
ACTL6A	SOX18
ACTL6A	SPIB
ACTL6A	SRY
ACTL6A	TCF1
ACTL6A	TFIII
ACTL6A	YY2
ACTL6A	ZBTB44
ACTL6A	ZF5
ACTL6A	ZFP64
ACTL6A	ZFP770
ACTL6A	ZNF333
ACTL6A	ZXDA
ACTL6A	ZXDB
GTF2H5	AML2
GTF2H5	BARHL1
GTF2H5	CDX1
GTF2H5	CKROX
GTF2H5	CPBP
GTF2H5	EGR2
GTF2H5	ELF1
GTF2H5	ELK1
GTF2H5	FOXO1A
GTF2H5	IRF7
GTF2H5	KID3
GTF2H5	LHX2
GTF2H5	MEF2C
GTF2H5	MZF1
GTF2H5	NR1B2
GTF2H5	OG2
GTF2H5	OSX
GTF2H5	PARP
GTF2H5	PMX1
GTF2H5	PRRX2
GTF2H5	PU1
GTF2H5	REX1
GTF2H5	SATB1
GTF2H5	SPI1
GTF2H5	SPIB
GTF2H5	STAT3
GTF2H5	TCF4
GTF2H5	YY2
GTF2H5	ZAC
GTF2H5	ZBTB2
GTF2H5	ZFP64
GTF2H5	ZNF333
IRF8	AML1
IRF8	AP2GAMMA
IRF8	BRN1
IRF8	CACBINDINGPROTEIN
IRF8	CETS1
IRF8	CFOSCJUN
IRF8	CHCH
IRF8	CJUN
IRF8	CLOCKBMAL
IRF8	CPBP
IRF8	CREB
IRF8	CREBP1CJUN
IRF8	CRX
IRF8	DLX5
IRF8	DRI1
IRF8	E2F
IRF8	E2F3
IRF8	E2F4
IRF8	EGR1
IRF8	EGR3
IRF8	ELF1
IRF8	ELK1
IRF8	EP300
IRF8	ETF
IRF8	ETS1
IRF8	FLI1
IRF8	FOS
IRF8	FOXC1
IRF8	FOXO1
IRF8	FOXO1A
IRF8	FRA1
IRF8	GABPA
IRF8	GATA5
IRF8	HFH2
IRF8	HOXA7
IRF8	HSF4
IRF8	ING4
IRF8	IPF1
IRF8	IRF8
IRF8	ISL2
IRF8	JUNB
IRF8	KID3
IRF8	KLF17
IRF8	LHX3
IRF8	LKLF
IRF8	LYF1
IRF8	MAX
IRF8	MEF2C
IRF8	MEIS1
IRF8	MEIS2
IRF8	MEIS3
IRF8	MTF1
IRF8	MYOGENIN
IRF8	NEUROD
IRF8	NFAT1
IRF8	NFAT3
IRF8	NFAT4
IRF8	NFATC2
IRF8	NKX25
IRF8	NKX2B
IRF8	NKX32
IRF8	NURR1
IRF8	PARP
IRF8	PEA3
IRF8	PEBP2B
IRF8	POU5F1
IRF8	PRRX2
IRF8	SALL2
IRF8	SMAD2
IRF8	SMAD4
IRF8	SOX10
IRF8	SOX17
IRF8	SOX18
IRF8	SOX4
IRF8	SP2
IRF8	SP1
IRF8	SP3
IRF8	SP6
IRF8	SPIB
IRF8	SPIC
IRF8	SRY
IRF8	TAF1
IRF8	TCF3
IRF8	TEF1
IRF8	TEF3
IRF8	TEF5
IRF8	USF2
IRF8	YY1
IRF8	ZEB1
IRF8	ZF5
IRF8	ZFP536
IRF8	ZNF333
IRF8	ZNF445
IRF8	ZNF557
IRF8	ZXDL
TRIM22	AML1
TRIM22	AP1
TRIM22	AP2REP
TRIM22	BSX
TRIM22	CDX1
TRIM22	CDX2
TRIM22	CDXA
TRIM22	CJUN
TRIM22	CPBP
TRIM22	CREB
TRIM22	CREBP1CJUN
TRIM22	CRX
TRIM22	DLX2
TRIM22	DLX5
TRIM22	DRI1
TRIM22	EGR3
TRIM22	ELF1
TRIM22	ELF5
TRIM22	ELK1
TRIM22	ERALPHA
TRIM22	ESRRA
TRIM22	ETS2
TRIM22	FOSL1
TRIM22	FOXC1
TRIM22	FOXM1
TRIM22	FOXO1
TRIM22	FOXO1A
TRIM22	FOXP3
TRIM22	FRA1
TRIM22	FXR
TRIM22	GATA
TRIM22	GATA6
TRIM22	GBX1
TRIM22	GKLF
TRIM22	GR
TRIM22	HIF1A
TRIM22	HNF3ALPHA
TRIM22	HNF3G
TRIM22	HOXA13
TRIM22	HOXB2
TRIM22	IK
TRIM22	IRF1
TRIM22	IRF4
TRIM22	IRF7
TRIM22	JUNB
TRIM22	JUND
TRIM22	KID3
TRIM22	LBX2
TRIM22	LHX2
TRIM22	LHX9
TRIM22	MAFA
TRIM22	MAFB
TRIM22	MAX
TRIM22	MAZ
TRIM22	MEF2C
TRIM22	MEF2D
TRIM22	MSX1
TRIM22	MYOD
TRIM22	MYOGENIN
TRIM22	MZF1
TRIM22	NEUROD
TRIM22	NF1A
TRIM22	NF1C
TRIM22	NFAT1
TRIM22	NFAT3
TRIM22	NFAT4
TRIM22	NKX25
TRIM22	NKX32
TRIM22	NMYC
TRIM22	NR4A2
TRIM22	OG2
TRIM22	PARP
TRIM22	PAX5
TRIM22	PDX1
TRIM22	PEBP2B
TRIM22	PMX1
TRIM22	POU2F3
TRIM22	POU3F4
TRIM22	POU5F1B
TRIM22	PRDM9
TRIM22	PRRX1
TRIM22	PRRX2
TRIM22	PU1
TRIM22	RAX2
TRIM22	RREB1
TRIM22	SATB1
TRIM22	SHOX2
TRIM22	SMAD2
TRIM22	SMAD3
TRIM22	SMAD4
TRIM22	SMAD5
TRIM22	SOX10
TRIM22	SOX17
TRIM22	SOX2
TRIM22	SOX4
TRIM22	SPI1
TRIM22	SPIB
TRIM22	SRY
TRIM22	TEF1
TRIM22	TEF3
TRIM22	TEF5
TRIM22	USF2
TRIM22	ZBTB41
TRIM22	ZBTB44
TRIM22	ZEB1
TRIM22	ZIPRO1
TRIM22	ZNF208
TRIM22	ZNF333
TRIM22	ZNF439
TRIM22	ZXDA
TRIM22	ZXDB
PRPF38B	BRN1
PRPF38B	CKROX
PRPF38B	CPBP
PRPF38B	ETF
PRPF38B	FKHL5
PRPF38B	FOXC1
PRPF38B	FOXO1A
PRPF38B	FOXP3
PRPF38B	GABPA
PRPF38B	GATA3
PRPF38B	GATA4
PRPF38B	GATA5
PRPF38B	GKLF
PRPF38B	HSF4
PRPF38B	LBP1
PRPF38B	LEF1
PRPF38B	MAFB
PRPF38B	MYB
PRPF38B	NUR77
PRPF38B	PEA3
PRPF38B	POU1F1
PRPF38B	POU4F3
PRPF38B	RELA
PRPF38B	SPIB
PRPF38B	SRY
PRPF38B	TCF11
PRPF38B	WT1
PRPF38B	YY2
PRPF38B	ZBP89
AK3	CDXA
AK3	CHCH
AK3	CPBP
AK3	CRX
AK3	DLX5
AK3	DRI1
AK3	E2F
AK3	E2F3
AK3	EGR3
AK3	ELF1
AK3	FOXC1
AK3	FOXO1
AK3	GABPA
AK3	HNF3G
AK3	HOXA13
AK3	IPF1
AK3	ISX
AK3	KID3
AK3	KLF17
AK3	LHX3
AK3	LKLF
AK3	LMX1B
AK3	LRH1
AK3	MAZ
AK3	MOVOB
AK3	MSX2
AK3	MYOGENIN
AK3	MZF1
AK3	NEUROD
AK3	NFAT2
AK3	NFATC2
AK3	NKX2B
AK3	NKX61
AK3	NKX62
AK3	PARP
AK3	PITX2
AK3	PMX1
AK3	PRRX1
AK3	PRRX2
AK3	RXRA
AK3	SALL2
AK3	SATB1
AK3	SHOX
AK3	SHOX2
AK3	SOX17
AK3	SOX4
AK3	SPI1
AK3	SPIB
AK3	SRY
AK3	TEF3
AK3	UNCX
AK3	ZAC
PPM1K	CDXA
PPM1K	CPBP
PPM1K	EGR3
PPM1K	GKLF
PPM1K	IRF1
PPM1K	LEF1
PPM1K	MYOGENIN
PPM1K	NEUROD
PPM1K	NF1C
PPM1K	NKX61
PPM1K	OC2
PPM1K	OTX
PPM1K	PARP
PPM1K	PMX1
PPM1K	PRRX2
PPM1K	SATB1
PPM1K	SOX18
PPM1K	TTF1
PPM1K	ZBTB44
PPM1K	ZBTB7C
PPM1K	ZXDA
PPM1K	ZXDB
FUT9	BSX
FUT9	CDX1
FUT9	CDX2
FUT9	CPBP
FUT9	DLX1
FUT9	DLX2
FUT9	DLX3
FUT9	DLX4
FUT9	DLX6
FUT9	E2F
FUT9	EGR1
FUT9	ELF1
FUT9	FOXC1
FUT9	FOXD2
FUT9	FOXD3
FUT9	FOXG1
FUT9	FOXI1
FUT9	FOXJ2
FUT9	FOXJ3
FUT9	FOXK1
FUT9	FOXL1
FUT9	FOXO1
FUT9	FOXO1A
FUT9	FOXO3
FUT9	FOXO4
FUT9	FOXO6
FUT9	FOXP3
FUT9	HOXC8
FUT9	ING4
FUT9	KID3
FUT9	MEF2C
FUT9	NFAT1
FUT9	NFAT2
FUT9	NFAT4
FUT9	NFATC2
FUT9	NR2C2
FUT9	PARP
FUT9	POU2F2
FUT9	PRRX2
FUT9	PU1
FUT9	SATB1
FUT9	SOX10
FUT9	SOX4
FUT9	SPI1
FUT9	SPIB
FUT9	SRY
FUT9	TCF1
FUT9	USF2
FUT9	WT1
FUT9	ZBTB44
FUT9	ZFP516
FUT9	ZNF806
ATG4C	AML1
ATG4C	AML2
ATG4C	AML3
ATG4C	BRN1
ATG4C	CDX1
ATG4C	CDX2
ATG4C	CDXA
ATG4C	CHCH
ATG4C	COREBINDINGFACTOR
ATG4C	CPBP
ATG4C	CPEB1
ATG4C	CRX
ATG4C	E2F
ATG4C	E2F1DP1RB
ATG4C	EGR3
ATG4C	ELF2
ATG4C	FOXC1
ATG4C	FOXO1
ATG4C	GATA3
ATG4C	HNF3G
ATG4C	HOXA13
ATG4C	ING4
ATG4C	IRF1
ATG4C	KID3
ATG4C	LMX1
ATG4C	MEF2C
ATG4C	MEF2D
ATG4C	MEIS1
ATG4C	MEIS2
ATG4C	MOVOB
ATG4C	MYOGENIN
ATG4C	NERF
ATG4C	NEUROD
ATG4C	NFAT
ATG4C	NFAT1
ATG4C	NFAT2
ATG4C	NFAT4
ATG4C	NKX32
ATG4C	NMYC
ATG4C	OG2
ATG4C	PARP
ATG4C	PEBP2B
ATG4C	PMX1
ATG4C	POU2F2
ATG4C	POU4F3
ATG4C	PRRX2
ATG4C	SATB1
ATG4C	SOX10
ATG4C	SOX4
ATG4C	SPI1
ATG4C	SPIB
ATG4C	TCF1
ATG4C	TCF3
ATG4C	TEF1
ATG4C	TEF5
ATG4C	TEL1
ATG4C	TFIII
ATG4C	ZABC1
ATG4C	ZFP800
ATG4C	ZNF333
TSPAN6	BRN1
TSPAN6	CDX1
TSPAN6	CPBP
TSPAN6	FOXC1
TSPAN6	FOXO1A
TSPAN6	LEF1
TSPAN6	NR1B2
TSPAN6	OC2
TSPAN6	PARP
TSPAN6	SATB1
TSPAN6	SMAD
TSPAN6	SOX10
TSPAN6	SOX18
TSPAN6	SPIB
TSPAN6	SRY
SLC44A1	CDX1
SLC44A1	CHCH
SLC44A1	CJUN
SLC44A1	CPBP
SLC44A1	ERG
SLC44A1	ETF
SLC44A1	IRF4
SLC44A1	MEF2C
SLC44A1	NF1C
SLC44A1	POU1F1
SLC44A1	SATB1
SLC44A1	SOX10
SLC44A1	SPIB
SLC44A1	TEF1
SLC44A1	TFIII
SLC44A1	TTF1
SLC44A1	ZNF333
SUMF1	BMAL1
SUMF1	CACD
SUMF1	CPBP
SUMF1	CREBP1CJUN
SUMF1	E2F
SUMF1	EBOX
SUMF1	FOXC1
SUMF1	FOXO1A
SUMF1	FXR
SUMF1	KID3
SUMF1	KLF
[truncated: 17 more rows]
