# Supplementary material for: Meta-Analysis of Gene Expression and Identification of Biological Regulatory Mechanisms in Alzheimer's Disease
Source: Front Neurosci. 2019 Jul 3;13:633. doi: 10.3389/fnins.2019.00633 (PMC6616202; doi:10.3389/fnins.2019.00633)
Supplement: Table S10 — mTFs associated with AD-associated miRNAs. [file Table_10.xls]

## Sheet: Sheet1
MiRNA	mTF	Action type
hsa-let-7a	AR	Activation
hsa-let-7a	E2F1	Activation
hsa-let-7a	E2F3	Activation
hsa-let-7a	EIF2C2	Activation
hsa-let-7a	FLI1	Activation
hsa-let-7a	FSH	Repression
hsa-let-7a	HIF1A	Activation
hsa-let-7a	HOXA10	Activation
hsa-let-7a	IL6	Activation
hsa-let-7a	LIN28	Repression
hsa-let-7a	LIN28	Regulation(Double-Negative Feedback Loop)
hsa-let-7a	LIN28B	Repression
hsa-let-7a	MYC	Repression
hsa-let-7a	STAT1	Activation
hsa-let-7a	TRIM32	Activation
hsa-let-7b	DNMT3A	Repression
hsa-let-7b	EHF	Activation
hsa-let-7b	EHMT2	Repression
hsa-let-7b	EIF2C2	Activation
hsa-let-7b	FOXO3	Activation
hsa-let-7b	IL6	Activation
hsa-let-7b	KDM2B	Repression(feedback)
hsa-let-7b	KHSRP	Regulation
hsa-let-7b	LIN28	Repression
hsa-let-7b	LIN28B	Repression(feedback)
hsa-let-7b	MYC	Repression(feedback)
hsa-let-7b	NFKB1	Activation
hsa-let-7b	RELB	Repression
hsa-let-7b	TRIM32	Activation(feedback)
hsa-let-7b	YAP1	Regulation(feedback)
hsa-let-7b	YY1	Regulation(feedback)
hsa-let-7c	AR	Repression
hsa-let-7c	BRD4	Regulation
hsa-let-7c	CHD8	Regulation
hsa-let-7c	CTCF	Regulation
hsa-let-7c	EIF2C2	Activation
hsa-let-7c	EP300	Regulation
hsa-let-7c	ESR1	Activation
hsa-let-7c	EZH2	Repression(feedback)
hsa-let-7c	FOXO3	Activation
hsa-let-7c	GATA2	Regulation
hsa-let-7c	HOXA10	Activation
hsa-let-7c	HOXC9	Regulation
hsa-let-7c	KHSRP	Regulation
hsa-let-7c	LIN28	Repression
hsa-let-7c	LIN28B	Repression(feedback)
hsa-let-7c	MXI1	Regulation
hsa-let-7c	MYC	Repression(feedback)
hsa-let-7c	NFIC	Regulation
hsa-let-7c	PHOX2B	Regulation
hsa-let-7c	PRDM1	Repression(feedback)
hsa-let-7c	RAD21	Regulation
hsa-let-7c	REST	Regulation
hsa-let-7c	SIN3A	Regulation(feedback)
hsa-let-7c	TRIM32	Activation(feedback)
hsa-let-7c	USF1	Regulation
hsa-let-7c	YY1	Regulation(feedback)
hsa-miR-9	IL1B	Activation
hsa-miR-9	IL1B	Activation
hsa-miR-9	MYC	Activation
hsa-miR-9	MYC	Activation
hsa-miR-9	NFKB1	Activation
hsa-miR-9	NFKB1	Repression
hsa-miR-9	NFKB1	Activation(feedback)
hsa-miR-9	TLR2	Activation
hsa-miR-9	TLR4	Activation
hsa-miR-9	TLR7	Activation
hsa-miR-9	TLR8	Activation
hsa-miR-9	TLX	Repression
hsa-miR-9	TNF	Activation
hsa-miR-15a	E2F1	Activation(feedback)
hsa-miR-15a	E2F3	Activation(feedback)
hsa-miR-15a	E2F7	Repression(feedback)
hsa-miR-15a	KLF4	Activation(feedback)
hsa-miR-15a	MYB	Activation(feedback)
hsa-miR-15a	MYC	Repression(feedback)
hsa-miR-15a	PAX5	Repression
hsa-miR-15a	PRKCA	Repression
hsa-miR-15a	REPIN1	Repression(feedback)
hsa-miR-15a	STAT3	Activation(feedback)
hsa-miR-15a	STAT5	Repression
hsa-miR-15a	TP53	Activation(feedback)
hsa-miR-15a	CHD8	Regulation(feedback)
hsa-miR-15a	CTCF	Regulation(feedback)
hsa-miR-15a	GATA2	Regulation(feedback)
hsa-miR-15a	MAX	Regulation(feedback)
hsa-miR-15a	MXI1	Regulation
hsa-miR-15a	MYCN	Regulation
hsa-miR-15a	NRF1	Regulation
hsa-miR-15a	PBX3	Regulation(feedback)
hsa-miR-15a	RAD21	Regulation
hsa-miR-15a	TAF1	Regulation
hsa-miR-15a	USF1	Regulation
hsa-miR-15a	YY1	Regulation
hsa-miR-15b	CREB1	Activation(feedback)
hsa-miR-15b	E2F1	Activation
hsa-miR-15b	E2F3	Activation(feedback)
hsa-miR-15b	FSH	Repression
hsa-miR-15b	REL	Activation(feedback)
hsa-miR-15b	STAT5	Repression
hsa-miR-15b	TP53	Activation
hsa-miR-15b	ZEB1	Repression
hsa-miR-15b	ZEB2	Repression
hsa-miR-15b	BRD4	Regulation
hsa-miR-15b	CHD8	Regulation
hsa-miR-15b	GABPA	Regulation(feedback)
hsa-miR-15b	GATA2	Regulation
hsa-miR-15b	MXI1	Regulation
hsa-miR-15b	NRF1	Regulation
hsa-miR-15b	SIN3A	Regulation
hsa-miR-15b	SMARCA4	Regulation(feedback)
hsa-miR-15b	TAF1	Regulation
hsa-miR-15b	TCF12	Regulation(feedback)
hsa-miR-15b	YY1	Regulation
hsa-miR-15b	ZBTB33	Regulation(feedback)
hsa-miR-16	E2F1	Activation
hsa-miR-16	E2F1	Activation
hsa-miR-16	E2F3	Activation
hsa-miR-16	E2F7	Repression
hsa-miR-16	ETS1	Repression
hsa-miR-16	MAX	Repression
hsa-miR-16	MYC	Repression
hsa-miR-16	MYC	Repression
hsa-miR-16	NFKB1	Regulation
hsa-miR-16	STAT5	Repression
hsa-miR-16	ZEB1	Repression
hsa-miR-16	ZEB2	Repression
hsa-miR-17	AR	Activation
hsa-miR-17	BMPR1A	Activation
hsa-miR-17	CCND1	Activation(feedback)
hsa-miR-17	CEBPB	Repression
hsa-miR-17	E2F1	Activation(feedback)
hsa-miR-17	E2F2	Activation(feedback)
hsa-miR-17	E2F3	Activation(feedback)
hsa-miR-17	ELK1	Activation
hsa-miR-17	ESR1	Activation
hsa-miR-17	HES1	Activation
hsa-miR-17	MAPK14	Regulation
hsa-miR-17	MAX	Repression
hsa-miR-17	MNT	Repression
hsa-miR-17	MXI1	Repression(feedback)
hsa-miR-17	MYC	Activation(feedback)
hsa-miR-17	MYCN	Activation
hsa-miR-17	NANOG	Activation
hsa-miR-17	NF-Y	Activation
hsa-miR-17	NFKB1	Repression
hsa-miR-17	NKX2-5	Activation
hsa-miR-17	PIM1	Activation(feedback)
hsa-miR-17	RELA	Activation
hsa-miR-17	RUNX1	Repression(feedback)
hsa-miR-17	SMAD3	Activation(feedback)
hsa-miR-17	SP1	Regulation(feedback)
hsa-miR-17	SPI1	Repression
hsa-miR-17	SREBF2	Activation
hsa-miR-17	STAT3	Activation(feedback)
hsa-miR-17	STAT5	Activation
hsa-miR-17	TAF15	Regulation
hsa-miR-17	TFAP2A	Activation
hsa-miR-17	TLX1	Activation
hsa-miR-17	TLX3	Activation
hsa-miR-17	TNF	Activation(feedback)
hsa-miR-17	TP53	Repression
hsa-miR-17	BRD4	Regulation
hsa-miR-17	CHD8	Regulation(feedback)
hsa-miR-17	CTCF	Regulation
hsa-miR-17	EP300	Regulation(feedback)
hsa-miR-17	MAX	Regulation
hsa-miR-17	MXI1	Regulation(feedback)
hsa-miR-17	MYC	Regulation(feedback)
hsa-miR-17	MYCN	Regulation
hsa-miR-17	PBX3	Regulation(feedback)
hsa-miR-17	RAD21	Regulation(feedback)
hsa-miR-17	REST	Regulation(feedback)
hsa-miR-17	YY1	Regulation(feedback)
hsa-miR-18a	AR	Activation
hsa-miR-18a	BMPR1A	Activation
hsa-miR-18a	CCND1	Activation(feedback)
hsa-miR-18a	CEBPB	Repression
hsa-miR-18a	E2F1	Activation(feedback)
hsa-miR-18a	E2F2	Activation
hsa-miR-18a	E2F3	Activation
hsa-miR-18a	ELK1	Activation
hsa-miR-18a	ESR1	Activation
hsa-miR-18a	HES1	Activation
hsa-miR-18a	MAPK14	Regulation(feedback)
hsa-miR-18a	MAX	Repression
hsa-miR-18a	MNT	Repression
hsa-miR-18a	MXI1	Repression
hsa-miR-18a	MYC	Activation
hsa-miR-18a	MYCN	Activation
hsa-miR-18a	NANOG	Activation
hsa-miR-18a	NKX2-5	Activation
hsa-miR-18a	PIM1	Activation
hsa-miR-18a	RELA	Activation
hsa-miR-18a	RUNX1	Repression(feedback)
hsa-miR-18a	SMAD3	Activation(feedback)
hsa-miR-18a	SP1	Regulation
hsa-miR-18a	SPI1	Repression(feedback)
hsa-miR-18a	SREBF2	Activation
hsa-miR-18a	STAT3	Activation(feedback)
hsa-miR-18a	STAT5	Activation
hsa-miR-18a	TFAP2A	Activation(feedback)
hsa-miR-18a	TLX1	Activation
hsa-miR-18a	TLX3	Activation
hsa-miR-18a	TP53	Repression
hsa-miR-18a	BRD4	Regulation
hsa-miR-18a	CHD8	Regulation
hsa-miR-18a	CTCF	Regulation
hsa-miR-18a	EP300	Regulation
hsa-miR-18a	MAX	Regulation
hsa-miR-18a	MXI1	Regulation
hsa-miR-18a	MYC	Regulation
hsa-miR-18a	MYCN	Regulation
hsa-miR-18a	PBX3	Regulation
hsa-miR-18a	RAD21	Regulation
hsa-miR-18a	REST	Regulation(feedback)
hsa-miR-18a	YY1	Regulation(feedback)
hsa-miR-18b	E2F1	Regulation
hsa-miR-18b	ESR1	Activation
hsa-miR-18b	JUN	Activation
hsa-miR-18b	MAX	Activation
hsa-miR-18b	MITF	Regulation
hsa-miR-18b	MYC	Activation
hsa-miR-18b	MYCN	Activation
hsa-miR-18b	RUNX1	Repression
hsa-miR-18b	NRF1	Regulation
hsa-miR-20a	AR	Activation
hsa-miR-20a	BMPR1A	Activation
hsa-miR-20a	BRD4	Regulation(feedback)
hsa-miR-20a	CCND1	Activation(feedback)
hsa-miR-20a	CEBPB	Repression
hsa-miR-20a	CHD8	Regulation(feedback)
hsa-miR-20a	CTCF	Regulation
hsa-miR-20a	E2F1	Activation(feedback)
hsa-miR-20a	E2F2	Activation
hsa-miR-20a	E2F3	Activation
hsa-miR-20a	ELK1	Activation
hsa-miR-20a	EP300	Regulation(feedback)
hsa-miR-20a	ESR1	Activation
hsa-miR-20a	HES1	Activation
hsa-miR-20a	HIF1A	Repression
hsa-miR-20a	MAPK14	Regulation
hsa-miR-20a	MAX	Repression(feedback)
hsa-miR-20a	MNT	Repression
hsa-miR-20a	MXI1	Repression(feedback)
hsa-miR-20a	MYC	Activation(feedback)
hsa-miR-20a	MYCN	Activation
hsa-miR-20a	NANOG	Activation
hsa-miR-20a	NKX2-5	Activation
hsa-miR-20a	PBX3	Regulation(feedback)
hsa-miR-20a	PIM1	Activation
hsa-miR-20a	RAD21	Regulation(feedback)
hsa-miR-20a	RELA	Activation
hsa-miR-20a	REST	Regulation(feedback)
hsa-miR-20a	RUNX1	Repression(feedback)
hsa-miR-20a	SMAD3	Activation
hsa-miR-20a	SP1	Regulation
hsa-miR-20a	SPI1	Repression
hsa-miR-20a	SREBF2	Activation(feedback)
hsa-miR-20a	STAT3	Activation(feedback)
hsa-miR-20a	STAT5	Activation
hsa-miR-20a	TAF15	Regulation
hsa-miR-20a	TFAP2A	Activation
hsa-miR-20a	TLX1	Activation
hsa-miR-20a	TLX3	Activation
hsa-miR-20a	TP53	Repression
hsa-miR-20a	YY1	Regulation(feedback)
hsa-miR-21	AP-1	Activation
hsa-miR-21	AR	Activation
hsa-miR-21	ATF3	Regulation
hsa-miR-21	BMP6	Repression(feedback)
hsa-miR-21	BMPR1A	Regulation
hsa-miR-21	BMPR1B	Regulation
hsa-miR-21	BRD4	Regulation
hsa-miR-21	CHD8	Regulation
hsa-miR-21	CREB1	Activation
hsa-miR-21	CREBBP	Activation
hsa-miR-21	DDX5	Activation(feedback)
hsa-miR-21	DTX1	Activation
hsa-miR-21	EGFR	Regulation(feedback)
hsa-miR-21	ELF1	Regulation
hsa-miR-21	EP300	Activation
hsa-miR-21	ESR1	Activation
hsa-miR-21	ETS1	Repression
hsa-miR-21	ETV5	Regulation
hsa-miR-21	FOS	Activation
hsa-miR-21	FOSL2	Regulation(feedback)
hsa-miR-21	FOXO3	Repression(feedback)
hsa-miR-21	GABPA	Regulation
hsa-miR-21	GATA3	Regulation(feedback)
hsa-miR-21	GFI1	Repression
hsa-miR-21	GRHL3	Repression
hsa-miR-21	HIF1A	Activation
hsa-miR-21	HOXA9	Activation(feedback)
hsa-miR-21	IL1B	Activation(feedback)
hsa-miR-21	JUN	Activation(feedback)
hsa-miR-21	JUND	Regulation(feedback)
hsa-miR-21	KLF4	Activation
hsa-miR-21	KLF9	Repression(feedback)
hsa-miR-21	MAX	Regulation(feedback)
hsa-miR-21	MED1	Regulation(feedback)
hsa-miR-21	MEIS1	Activation
hsa-miR-21	MXI1	Regulation
hsa-miR-21	MYC	Regulation(feedback)
hsa-miR-21	MYCN	Regulation
hsa-miR-21	NFIB	Repression(feedback)
hsa-miR-21	NFIC	Regulation(feedback)
hsa-miR-21	NFKB1	Activation
hsa-miR-21	NF-Y	Activation
hsa-miR-21	PBX1	Activation(feedback)
hsa-miR-21	PBX3	Regulation
hsa-miR-21	PPARG	Repression
hsa-miR-21	PRDM1	Repression(feedback)
hsa-miR-21	PTEN	Regulation(feedback)
hsa-miR-21	PTEN	Regulation(feedback)
hsa-miR-21	RAD21	Regulation
hsa-miR-21	RAS/ERK	Activation
hsa-miR-21	REL	Activation(feedback)
hsa-miR-21	RELA	Activation
hsa-miR-21	REST	Repression(feedback)
hsa-miR-21	RUNX2	Repression
hsa-miR-21	RXRA	Regulation(feedback)
hsa-miR-21	SIN3A	Regulation
hsa-miR-21	SMAD3	Activation
hsa-miR-21	SPI1	Activation
hsa-miR-21	STAT3	Activation(feedback)
hsa-miR-21	TAF1	Regulation
hsa-miR-21	TAF1	Regulation
hsa-miR-21	TCF12	Regulation
hsa-miR-21	TCF4	Activation(feedback)
hsa-miR-21	TCF7L2	Activation
hsa-miR-21	TGFB1	Activation(feedback)
hsa-miR-21	TH	Repression
hsa-miR-21	YY1	Regulation(feedback)
hsa-miR-21	ZBTB33	Regulation
hsa-miR-21	ZBTB7A	Activation(feedback)
hsa-miR-23a	CREB1	Activation
hsa-miR-23a	EGR1	Regulation
hsa-miR-23a	EP300	Regulation
hsa-miR-23a	EPAS1	Activation(feedback)
hsa-miR-23a	EZH2	Repression(feedback)
hsa-miR-23a	FOS	Activation
hsa-miR-23a	GABPA	Regulation
hsa-miR-23a	GATA1	Activation
hsa-miR-23a	GATA2	Repression
hsa-miR-23a	GATA3	Regulation
hsa-miR-23a	HAND2	Regulation
hsa-miR-23a	HIF1A	Activation(feedback)
hsa-miR-23a	JUN	Activation
hsa-miR-23a	KLF3	Repression(feedback)
hsa-miR-23a	KMT2A	Activation
hsa-miR-23a	MAX	Regulation
hsa-miR-23a	MEF2A	Activation
hsa-miR-23a	MEN1	Activation
hsa-miR-23a	MYC	Repression
hsa-miR-23a	MYCN	Regulation
hsa-miR-23a	NFATC3	Activation(feedback)
hsa-miR-23a	NFIC	Regulation
hsa-miR-23a	PBX3	Regulation
hsa-miR-23a	RELA	Activation
hsa-miR-23a	RUNX1	Repression
hsa-miR-23a	RUNX2	Repression
hsa-miR-23a	SON	Repression
hsa-miR-23a	SP1	Activation(feedback)
hsa-miR-23a	SPI1	Activation
hsa-miR-23a	TCF12	Regulation
hsa-miR-23a	TEAD4	Regulation
hsa-miR-23a	TGFB1	Activation
hsa-miR-23a	USF1	Regulation
hsa-miR-23a	YY1	Regulation
hsa-miR-23a	ZIC1	Repression
hsa-miR-23b	BRD4	Regulation(feedback)
hsa-miR-23b	CHD8	Regulation(feedback)
hsa-miR-23b	DNMT1	Repression
hsa-miR-23b	E2F1	Repression
hsa-miR-23b	ELF1	Regulation(feedback)
hsa-miR-23b	ESR2	Activation
hsa-miR-23b	FOSL2	Regulation
hsa-miR-23b	GABPA	Regulation
hsa-miR-23b	GATA3	Regulation
hsa-miR-23b	HIF1A	Activation(feedback)
hsa-miR-23b	HOXC9	Regulation
hsa-miR-23b	JUN	Repression
hsa-miR-23b	JUND	Regulation
hsa-miR-23b	KLF2	Activation
hsa-miR-23b	KMT2A	Activation(feedback)
hsa-miR-23b	MAX	Regulation
hsa-miR-23b	MEN1	Activation
hsa-miR-23b	MXI1	Regulation
hsa-miR-23b	MYC	Repression
hsa-miR-23b	MYCN	Regulation
hsa-miR-23b	NFKB1	Repression
hsa-miR-23b	NRF1	Regulation
hsa-miR-23b	RELA	Activation
hsa-miR-23b	REST	Regulation
hsa-miR-23b	SIN3A	Regulation(feedback)
hsa-miR-23b	SP1	Repression(feedback)
hsa-miR-23b	STAT3	Activation
hsa-miR-23b	TP53	Activation
hsa-miR-23b	USF1	Regulation
hsa-miR-24	EPAS1	Activation
hsa-miR-24	HIF1A	Activation
hsa-miR-24	PDGF	Regulation
hsa-miR-24	STAT3	Activation
hsa-miR-24	TGFB1	Repression
hsa-miR-24	TGFB1	Activation
hsa-miR-24	TGFB1	Regulation
hsa-miR-26a	CEBPA	Activation
hsa-miR-26a	E2F3	Activation
hsa-miR-26a	E2F7	Repression
hsa-miR-26a	MYC	Repression
hsa-miR-26a	MYC	Repression
hsa-miR-26a	MYC	Repression
hsa-miR-26a	MYC	Repression
hsa-miR-26a	MYC	Activation
hsa-miR-26a	MYC	Repression
hsa-miR-26a	SMAD3	Repression
hsa-miR-26a	TAL1	Activation
hsa-miR-26a	TP53	Activation
hsa-miR-26b	MYC	Repression(feedback)
hsa-miR-26b	NFATC3	Repression
hsa-miR-26b	BRD4	Regulation
hsa-miR-26b	CHD8	Regulation
hsa-miR-26b	CTCF	Regulation
hsa-miR-26b	EP300	Regulation(feedback)
hsa-miR-26b	GABPA	Regulation
hsa-miR-26b	MAX	Regulation
hsa-miR-26b	MYCN	Regulation
hsa-miR-26b	NRF1	Regulation
hsa-miR-26b	RAD21	Regulation(feedback)
hsa-miR-26b	SMC3	Regulation
hsa-miR-26b	YAP1	Regulation
hsa-miR-26b	YY1	Regulation
hsa-miR-27a	AR	Activation(feedback)
hsa-miR-27a	EGR1	Regulation(feedback)
hsa-miR-27a	EP300	Regulation
hsa-miR-27a	EPAS1	Activation(feedback)
hsa-miR-27a	EZH2	Repression(feedback)
hsa-miR-27a	GABPA	Regulation(feedback)
hsa-miR-27a	GATA1	Activation
hsa-miR-27a	GATA2	Repression(feedback)
hsa-miR-27a	GATA3	Regulation(feedback)
hsa-miR-27a	HAND2	Regulation
hsa-miR-27a	HIF1A	Activation(feedback)
hsa-miR-27a	KLF3	Repression(feedback)
hsa-miR-27a	KMT2A	Activation(feedback)
hsa-miR-27a	MAX	Regulation
hsa-miR-27a	MEF2A	Activation(feedback)
hsa-miR-27a	MEN1	Activation
hsa-miR-27a	MYC	Repression
hsa-miR-27a	MYCN	Repression
hsa-miR-27a	NFATC3	Activation
hsa-miR-27a	NFIC	Regulation
hsa-miR-27a	PBX3	Regulation
hsa-miR-27a	RELA	Activation
hsa-miR-27a	RUNX1	Activation(feedback)
hsa-miR-27a	RUNX2	Repression
hsa-miR-27a	SMAD2	Activation(feedback)
hsa-miR-27a	SMAD3	Activation
hsa-miR-27a	SON	Repression(feedback)
hsa-miR-27a	SP1	Activation(feedback)
hsa-miR-27a	TCF12	Regulation
hsa-miR-27a	TEAD4	Regulation
hsa-miR-27a	TGFB1	Activation(feedback)
hsa-miR-27a	TLR2	Repression
hsa-miR-27a	TLR4	Repression
hsa-miR-27a	TP53	Repression(feedback)
hsa-miR-27a	TWIST1	Repression
hsa-miR-27a	USF1	Regulation
hsa-miR-27a	YY1	Regulation(feedback)
hsa-miR-27a	ZIC1	Repression
hsa-miR-27b	AP-1	Repression
hsa-miR-27b	BRD4	Regulation(feedback)
hsa-miR-27b	CHD8	Regulation(feedback)
hsa-miR-27b	DNMT1	Repression
hsa-miR-27b	E2F1	Repression(feedback)
hsa-miR-27b	E2F3	Activation(feedback)
hsa-miR-27b	E2F7	Repression(feedback)
hsa-miR-27b	ELF1	Regulation(feedback)
hsa-miR-27b	ESR2	Activation
hsa-miR-27b	FOSL2	Regulation
hsa-miR-27b	GABPA	Regulation(feedback)
hsa-miR-27b	GATA3	Regulation(feedback)
hsa-miR-27b	HOXC9	Regulation
hsa-miR-27b	JUND	Regulation
hsa-miR-27b	KMT2A	Activation(feedback)
hsa-miR-27b	MAX	Regulation
hsa-miR-27b	MEN1	Activation
hsa-miR-27b	MXI1	Regulation
hsa-miR-27b	MYCN	Repression
hsa-miR-27b	NFKB1	Repression
hsa-miR-27b	NRF1	Regulation
hsa-miR-27b	RELA	Activation
hsa-miR-27b	REST	Regulation(feedback)
hsa-miR-27b	SIN3A	Regulation(feedback)
hsa-miR-27b	STAT3	Activation
hsa-miR-27b	TP53	Repression(feedback)
hsa-miR-27b	USF1	Regulation
hsa-miR-29a	AP-1	Activation
hsa-miR-29a	CEBPA	Regulation
hsa-miR-29a	DNMT3A	Repression(feedback)
hsa-miR-29a	DNMT3B	Repression(feedback)
hsa-miR-29a	E2F1	Activation
hsa-miR-29a	FOXA2	Activation
hsa-miR-29a	GLI1	Repression
hsa-miR-29a	HDAC4	Repression(feedback)
hsa-miR-29a	HMGA1	Activation
hsa-miR-29a	IL4	Repression
hsa-miR-29a	MITF	Regulation
hsa-miR-29a	MYC	Repression(feedback)
hsa-miR-29a	NFE2L2	Activation
hsa-miR-29a	NFKB1	Repression
hsa-miR-29a	NR1H4	Activation
hsa-miR-29a	PDGF-B	Repression
hsa-miR-29a	SOX9	Repression
hsa-miR-29a	STAT1	Activation
hsa-miR-29a	STAT3	Activation
hsa-miR-29a	TGFB1	Repression
hsa-miR-29a	TP53	Repression
hsa-miR-29a	YY1	Repression(feedback)
hsa-miR-29b	CEBPA	Regulation
hsa-miR-29b	DNMT3A	Repression
hsa-miR-29b	DNMT3B	Repression
hsa-miR-29b	GATA3	Activation
hsa-miR-29b	IRF1	Activation
hsa-miR-29b	MYC	Repression
hsa-miR-29b	NFE2L2	Activation
hsa-miR-29b	NFKB1	Repression
hsa-miR-29b	NR1H3	Regulation
hsa-miR-29b	PPARG	Activation
hsa-miR-29b	SMAD3	Repression
hsa-miR-29b	SOX2	Activation
hsa-miR-29b	SP1	Repression(feedback)
hsa-miR-29b	SREBF1	Activation
hsa-miR-29b	SRF	Activation
hsa-miR-29b	YY1	Repression
hsa-miR-29c	BCL2L2	Activation(feedback)
hsa-miR-29c	BRD4	Regulation
hsa-miR-29c	CTCF	Regulation
hsa-miR-29c	EPAS1	Activation
hsa-miR-29c	FOSL2	Regulation
hsa-miR-29c	FOXA2	Activation
hsa-miR-29c	GATA3	Regulation
hsa-miR-29c	HDAC4	Activation(feedback)
hsa-miR-29c	HIF1A	Activation(feedback)
hsa-miR-29c	JUND	Regulation
hsa-miR-29c	MAX	Regulation
hsa-miR-29c	MED1	Regulation
hsa-miR-29c	MXI1	Regulation
hsa-miR-29c	MYC	Repression
hsa-miR-29c	MYCN	Regulation(feedback)
hsa-miR-29c	NFE2L2	Activation
hsa-miR-29c	NFIC	Regulation
hsa-miR-29c	NFKB1	Repression
hsa-miR-29c	PBX3	Regulation
hsa-miR-29c	RAD21	Regulation
hsa-miR-29c	RELA	Repression(feedback)
hsa-miR-29c	SMC3	Regulation
hsa-miR-29c	SP1	Repression(feedback)
hsa-miR-29c	STAT3	Activation
hsa-miR-29c	TAL1	Activation
hsa-miR-29c	TCF12	Regulation
hsa-miR-29c	YY1	Repression(feedback)
hsa-miR-30b	ELF1	Regulation
hsa-miR-30b	EPAS1	Activation(feedback)
hsa-miR-30b	EZH2	Repression
hsa-miR-30b	FOXP2	Regulation
hsa-miR-30b	GABPA	Regulation
hsa-miR-30b	HIF1A	Activation
hsa-miR-30b	MAX	Regulation
hsa-miR-30b	MYC	Repression
hsa-miR-30b	NFKB1	Repression
hsa-miR-30b	NRF1	Regulation(feedback)
hsa-miR-30b	RELA	Activation
hsa-miR-30b	TAF1	Regulation
hsa-miR-30c	DNMT1	Repression
hsa-miR-30c	GATA2	Activation
hsa-miR-30c	NFKB1	Activation
hsa-miR-30d	ELF1	Regulation(feedback)
hsa-miR-30d	EPAS1	Activation(feedback)
hsa-miR-30d	EZH2	Repression(feedback)
hsa-miR-30d	FOXO3	Activation
hsa-miR-30d	FOXP2	Regulation
hsa-miR-30d	GABPA	Regulation
hsa-miR-30d	GATA6	Repression(feedback)
hsa-miR-30d	HDAC3	Repression
hsa-miR-30d	HIF1A	Activation
hsa-miR-30d	MAX	Regulation
hsa-miR-30d	MYC	Repression(feedback)
hsa-miR-30d	NCOR1	Repression(feedback)
hsa-miR-30d	NRF1	Regulation(feedback)
hsa-miR-30d	SMAD2	Repression(feedback)
hsa-miR-30d	SMAD3	Repression
hsa-miR-30d	TAF1	Regulation
hsa-miR-93	AHR	Activation
hsa-miR-93	ARNT	Activation(feedback)
hsa-miR-93	ATF4	Repression
hsa-miR-93	BRD4	Regulation(feedback)
hsa-miR-93	CHD8	Regulation(feedback)
hsa-miR-93	E2F1	Regulation(feedback)
hsa-miR-93	ELF1	Regulation
hsa-miR-93	EP300	Regulation
hsa-miR-93	FOSL2	Regulation(feedback)
hsa-miR-93	FOXP2	Regulation
hsa-miR-93	GABPA	Regulation
hsa-miR-93	GATA3	Regulation
hsa-miR-93	JUN	Activation(feedback)
hsa-miR-93	JUND	Regulation
hsa-miR-93	MAX	Activation
hsa-miR-93	MXI1	Regulation(feedback)
hsa-miR-93	MYC	Repression(feedback)
hsa-miR-93	MYCN	Activation
hsa-miR-93	NFE2L2	Repression(feedback)
hsa-miR-93	PBX3	Regulation(feedback)
hsa-miR-93	RFX5	Regulation
hsa-miR-93	SIN3A	Regulation(feedback)
hsa-miR-93	SP7	Repression
hsa-miR-93	TAF1	Regulation
hsa-miR-93	TAZ	Activation
hsa-miR-93	TCF12	Regulation
hsa-miR-93	TEAD1	Activation
hsa-miR-93	TEAD4	Regulation
hsa-miR-93	USF1	Regulation
hsa-miR-93	YAP1	Activation
hsa-miR-93	YY1	Regulation(feedback)
hsa-miR-101	AR	Activation
hsa-miR-101	ARNT	Repression
hsa-miR-101	EZH2	Repression
hsa-miR-101	EZH2	Repression
hsa-miR-101	EZH2	Repression
hsa-miR-101	HIF1A	Repression
hsa-miR-101	KDM2A	Repression
hsa-miR-101	KDM2B	Repression
hsa-miR-101	KDM2B	Repression
hsa-miR-101	MYC	Repression
hsa-miR-101	PRDM1	Repression
hsa-miR-101	SNAI1	Repression
hsa-miR-101	SNAI2	Repression
hsa-miR-124	DNMT3A	Repression
hsa-miR-124	EGR1	Activation(feedback)
hsa-miR-124	HDAC1	Repression
hsa-miR-124	HNF4A	Activation
hsa-miR-124	HNF4A	Activation
hsa-miR-124	MECOM	Repression
hsa-miR-124	MECOM	Repression
hsa-miR-124	PKM	Activation
hsa-miR-124	REST	Repression
hsa-miR-124	STAT1	Activation
hsa-miR-124	STAT3	Repression
hsa-miR-124	TP53	Activation
hsa-miR-130a	BRD4	Regulation(feedback)
hsa-miR-130a	CHD8	Regulation(feedback)
hsa-miR-130a	CTCF	Regulation
hsa-miR-130a	HDAC2	Repression
hsa-miR-130a	HIF1A	Activation(feedback)
hsa-miR-130a	MYC	Activation(feedback)
hsa-miR-130a	NFKB1	Activation(feedback)
hsa-miR-130a	NR1H3	Activation
hsa-miR-130a	POU5F1	Activation
hsa-miR-130a	RAD21	Regulation(feedback)
hsa-miR-130a	RELA	Activation(feedback)
hsa-miR-130a	SMC3	Regulation
hsa-miR-130a	SP1	Activation(feedback)
hsa-miR-130a	TAF1	Regulation
hsa-miR-130a	TEAD2	Activation
hsa-miR-130a	TEAD4	Regulation
hsa-miR-130a	YAP1	Activation
hsa-miR-130a	YY1	Regulation(feedback)
hsa-miR-130b	BRD4	Regulation
hsa-miR-130b	CHD8	Regulation
hsa-miR-130b	EGR1	Regulation
hsa-miR-130b	MAX	Regulation
hsa-miR-130b	MXI1	Regulation
hsa-miR-130b	MYC	Regulation(feedback)
hsa-miR-130b	MYCN	Regulation
hsa-miR-130b	NF-Y	Activation
hsa-miR-130b	POU5F1	Activation
hsa-miR-130b	RFX5	Regulation
hsa-miR-130b	TAF1	Regulation
hsa-miR-130b	TP63	Repression(feedback)
hsa-miR-130b	YY1	Regulation(feedback)
hsa-miR-133a	MRF4	Activation
hsa-miR-133a	MYF5	Activation
hsa-miR-133a	MYOD1	Activation
hsa-miR-133a	MYOG	Activation
hsa-miR-133a	TNFSF12	Repression
hsa-miR-133a	calcineurin	Repression
hsa-miR-137	BRD4	Regulation
hsa-miR-137	CTCF	Regulation
hsa-miR-137	EZH2	Regulation
hsa-miR-137	FOXD3	Activation
hsa-miR-137	GATA2	Regulation
hsa-miR-137	MAX	Regulation
hsa-miR-137	MECP2	Regulation
hsa-miR-137	MXI1	Regulation
hsa-miR-137	NR2E1	Repression
hsa-miR-137	RAD21	Regulation
hsa-miR-137	REST	Regulation
hsa-miR-137	SIN3A	Regulation
hsa-miR-137	SMC3	Regulation
hsa-miR-137	SNAI2	Activation
hsa-miR-137	SOX2	Regulation
hsa-miR-137	TEAD4	Regulation
hsa-miR-137	YAP1	Regulation
hsa-miR-137	YY1	Activation
hsa-miR-143	BRD4	Regulation
hsa-miR-143	CEBPB	Activation
hsa-miR-143	DDX6	Repression(feedback)
hsa-miR-143	EP300	Regulation(feedback)
hsa-miR-143	ESR1	Activation
hsa-miR-143	EZH2	Repression
hsa-miR-143	FSH	Repression
hsa-miR-143	HIF1A	Activation
hsa-miR-143	IFNB1	Activation
hsa-miR-143	IFNG	Activation
hsa-miR-143	JAG1	Activation
hsa-miR-143	KLF2	Activation
hsa-miR-143	KLF4	Repression
hsa-miR-143	LIN28A	Repression
hsa-miR-143	MED1	Regulation
hsa-miR-143	MKL1	Activation
hsa-miR-143	MYB	Activation
hsa-miR-143	MYOCD	Activation
hsa-miR-143	N1ICD	Activation
hsa-miR-143	NKX2-5	Activation
hsa-miR-143	NR1H2	Activation
hsa-miR-143	RARA	Activation
hsa-miR-143	RREB1	Repression(feedback)
hsa-miR-143	RXRA	Activation
hsa-miR-143	SMAD3	Activation
hsa-miR-143	SMAD4	Activation
hsa-miR-143	SRC	Regulation
hsa-miR-143	SRF	Activation
hsa-miR-143	STAT3	Activation
hsa-miR-143	TCF12	Regulation
hsa-miR-143	TGFB1	Activation
hsa-miR-143	TP53	Regulation
hsa-miR-143	TP73	Repression
hsa-miR-143	USF1	Regulation
hsa-miR-148b	BRD4	Regulation
hsa-miR-148b	CHD8	Regulation
hsa-miR-148b	CTCF	Regulation
hsa-miR-148b	ELF1	Regulation
hsa-miR-148b	EP300	Regulation(feedback)
hsa-miR-148b	GATA2	Regulation
hsa-miR-148b	MITF	Regulation
hsa-miR-148b	MXI1	Regulation
hsa-miR-148b	PBX3	Regulation
hsa-miR-148b	PHOX2B	Regulation
hsa-miR-148b	RAD21	Regulation(feedback)
hsa-miR-148b	RFX5	Regulation
hsa-miR-148b	SMC3	Regulation
hsa-miR-148b	TAF1	Regulation
hsa-miR-148b	USF1	Regulation
hsa-miR-148b	YY1	Regulation
hsa-miR-148b	ZFX	Regulation
hsa-miR-181a	CEBPA	Repression
hsa-miR-181a	NF-Y	Activation
hsa-miR-181a	RPS6KA5	Activation
hsa-miR-181a	STAT3	Activation
hsa-miR-181a	TAL1	Activation
hsa-miR-181a	TP63	Repression
hsa-miR-182	AR	Activation
hsa-miR-182	CDKN1A	Regulation
hsa-miR-182	CEBPA	Repression(feedback)
hsa-miR-182	CTNNB1	Activation
hsa-miR-182	DDX5	Activation
hsa-miR-182	ETS1	Repression
hsa-miR-182	HDAC2	Repression
hsa-miR-182	HIF1A	Activation
hsa-miR-182	HNF4A	Activation
hsa-miR-182	HSF2	Activation
hsa-miR-182	IL2	Activation
hsa-miR-182	KLF3	Repression(feedback)
hsa-miR-182	KLF4	Activation
hsa-miR-182	LEF1	Activation
hsa-miR-182	MYCN	Repression
hsa-miR-182	MYOD1	Activation
hsa-miR-182	RELA	Activation(feedback)
hsa-miR-182	SOX2	Activation
hsa-miR-182	SP1	Activation(feedback)
hsa-miR-182	SREBF2	Activation
hsa-miR-182	STAT3	Activation
hsa-miR-182	STAT5	Activation
hsa-miR-182	ZEB1	Repression
hsa-miR-195	BRD4	Regulation
hsa-miR-195	CTCF	Regulation
hsa-miR-195	E2F1	Activation
hsa-miR-195	E2F3	Activation(feedback)
hsa-miR-195	EGR3	Activation
hsa-miR-195	EP300	Regulation(feedback)
hsa-miR-195	HDAC3	Repression
hsa-miR-195	MYC	Repression
hsa-miR-195	MYCN	Regulation
hsa-miR-195	NRF1	Regulation
hsa-miR-195	RAD21	Regulation
hsa-miR-195	SMC3	Regulation(feedback)
hsa-miR-195	SP1	Activation(feedback)
hsa-miR-195	STAT5	Repression
hsa-miR-195	TAF1	Regulation
hsa-miR-200b	AKT2	Regulation
hsa-miR-200b	ASCL2	Repression
hsa-miR-200b	BMP4	Activation
hsa-miR-200b	DDX53	Repression(feedback)
hsa-miR-200b	DNMT1	Repression(feedback)
hsa-miR-200b	E2F3	Repression(feedback)
hsa-miR-200b	EED	Repression
hsa-miR-200b	EGR1	Regulation
hsa-miR-200b	ELK1	Repression
hsa-miR-200b	ETV4	Activation
hsa-miR-200b	EZH2	Repression(feedback)
hsa-miR-200b	FOXF2	Repression
hsa-miR-200b	FOXM1	Repression
hsa-miR-200b	GATA3	Repression
hsa-miR-200b	GRHL2	Activation
hsa-miR-200b	GRHL2	Activation
hsa-miR-200b	HDAC1	Repression
hsa-miR-200b	HDAC2	Repression
hsa-miR-200b	HDAC4	Repression
hsa-miR-200b	HNF4A	Activation
hsa-miR-200b	JUN	Repression(feedback)
hsa-miR-200b	KDM5B	Repression
hsa-miR-200b	KLF4	Activation(feedback)
hsa-miR-200b	KLF5	Activation
hsa-miR-200b	MYB	Activation(feedback)
hsa-miR-200b	NFKB1	Activation
hsa-miR-200b	PELP1	Repression
hsa-miR-200b	RELA	Activation
hsa-miR-200b	SIP1	Repression
hsa-miR-200b	SIX1	Repression
hsa-miR-200b	SLUG	Repression
hsa-miR-200b	SMAD3	Activation
hsa-miR-200b	SNAI1	Repression
hsa-miR-200b	SNAI2	Repression
hsa-miR-200b	SP1	Activation(feedback)
hsa-miR-200b	TGFB1	Repression
hsa-miR-200b	TP53	Activation
hsa-miR-200b	TP63	Activation
hsa-miR-200b	TP73	Activation
hsa-miR-200b	TWIST1	Repression
hsa-miR-200b	ZEB1	Repression(feedback)
hsa-miR-200b	ZEB2	Repression(feedback)
hsa-miR-340	CHD8	Regulation
hsa-miR-340	EP300	Regulation
hsa-miR-340	MAX	Regulation
hsa-miR-340	MYCN	Regulation
hsa-miR-340	NFKB1	Repression
hsa-miR-340	NRF1	Regulation
hsa-miR-375	ASH1L	Activation
hsa-miR-375	CTCF	Repression
hsa-miR-375	MXI1	Regulation
hsa-miR-375	MYCN	Regulation
hsa-miR-375	MYCN	Regulation
hsa-miR-375	RAD21	Regulation
hsa-miR-375	SMC3	Regulation
hsa-miR-375	SNAI1	Repression
hsa-miR-375	ZEB1	Repression
hsa-miR-376a	HDAC9	Repression
hsa-miR-376a	HNF4A	Activation
hsa-miR-424	BRD4	Regulation(feedback)
hsa-miR-424	CEBPB	Repression
hsa-miR-424	EHF	Repression
hsa-miR-424	HDAC1	Repression
hsa-miR-424	HDAC2	Repression
hsa-miR-424	HIF1A	Activation(feedback)
hsa-miR-424	MAX	Regulation
hsa-miR-424	MEF2A	Activation
hsa-miR-424	MEF2C	Activation
hsa-miR-424	MYCN	Regulation
hsa-miR-424	NFKB1	Repression
hsa-miR-424	REST	Regulation(feedback)
hsa-miR-424	SIRT1	Repression
hsa-miR-424	SMAD3	Activation(feedback)
hsa-miR-424	SMAD4	Activation
hsa-miR-424	SOX2	Repression
hsa-miR-424	SPI1	Activation(feedback)
hsa-miR-424	TAF1	Regulation
hsa-miR-424	TGFB1	Activation
hsa-miR-495	DOK7	Activation
hsa-miR-495	HNF4A	Activation
hsa-miR-495	TCF3	Activation
hsa-miR-497	BRD4	Regulation(feedback)
hsa-miR-497	CTCF	Regulation
hsa-miR-497	EP300	Regulation
hsa-miR-497	ESR1	Activation
hsa-miR-497	HIF1A	Activation(feedback)
hsa-miR-497	MYC	Repression(feedback)
hsa-miR-497	MYCN	Regulation
hsa-miR-497	NRF1	Regulation
hsa-miR-497	RAD21	Regulation
hsa-miR-497	SMC3	Regulation(feedback)
hsa-miR-497	TAF1	Regulation
hsa-miR-503	BRD4	Regulation
hsa-miR-503	CEBPB	Repression
hsa-miR-503	HDAC1	Repression
hsa-miR-503	HDAC2	Repression
hsa-miR-503	LAMTOR5	Repression
hsa-miR-503	MAX	Regulation
hsa-miR-503	MEF2A	Activation
hsa-miR-503	MEF2C	Activation
hsa-miR-503	MYCN	Regulation
hsa-miR-503	NFKB1	Repression
hsa-miR-503	RELA	Activation
hsa-miR-503	REST	Regulation
hsa-miR-503	SIRT1	Repression
hsa-miR-503	SMAD3	Activation
hsa-miR-503	SMAD4	Activation
hsa-miR-503	TAF1	Regulation
hsa-miR-503	TGFB1	Activation
hsa-miR-107	BRD4	Regulation(feedback)
hsa-miR-107	CHD8	Regulation(feedback)
hsa-miR-107	HIF1A	Activation(feedback)
hsa-miR-107	LIN28A	Repression(feedback)
hsa-miR-107	MAX	Regulation
hsa-miR-107	MYCN	Regulation
hsa-miR-107	NRF1	Regulation
hsa-miR-107	PPARA	Regulation
hsa-miR-107	REST	Regulation(feedback)
hsa-miR-107	RFX5	Regulation
hsa-miR-107	SREBF1	Regulation
hsa-miR-107	TAF1	Regulation
hsa-miR-107	TP53	Activation(feedback)
hsa-miR-107	USF1	Regulation
hsa-miR-107	YY1	Regulation
hsa-miR-107	ZEB1	Repression
hsa-miR-107	ZEB2	Repression
hsa-miR-31	BMI1	Repression
hsa-miR-31	BMP2	Activation
hsa-miR-31	CEBPB	Activation
hsa-miR-31	ELK1	Activation
hsa-miR-31	EMSY	Repression(feedback)
hsa-miR-31	ETS1	Repression
hsa-miR-31	EZH2	Repression
hsa-miR-31	FOS	Activation
hsa-miR-31	GATA2	Activation
hsa-miR-31	HDAC3	Repression
hsa-miR-31	JUN	Activation
hsa-miR-31	KDM5B	Repression
hsa-miR-31	KLF4	Activation
hsa-miR-31	RUNX2	Repression
hsa-miR-31	SMAD3	Activation
hsa-miR-31	SOX4	Repression(feedback)
hsa-miR-31	SUZ12	Repression
hsa-miR-31	TNF	Activation
hsa-miR-31	YY1	Repression(feedback)
hsa-miR-31	ZBTB4	Repression
hsa-miR-33a	BRD4	Regulation
hsa-miR-33a	CHD8	Regulation(feedback)
hsa-miR-33a	CREBBP	Regulation
hsa-miR-33a	EP300	Regulation
hsa-miR-33a	FGF21	Repression
hsa-miR-33a	JUND	Regulation
hsa-miR-33a	MAX	Regulation
hsa-miR-33a	MYCN	Repression
hsa-miR-33a	NFYA	Repression
hsa-miR-33a	NKX2-1	Activation
hsa-miR-33a	TCF12	Regulation
hsa-miR-33a	TTF1	Activation
hsa-miR-33a	YY1	Regulation(feedback)
hsa-miR-186	BRD4	Regulation
hsa-miR-186	CHD8	Regulation
hsa-miR-186	CTCF	Regulation(feedback)
hsa-miR-186	ELF1	Regulation
hsa-miR-186	GABPA	Regulation(feedback)
hsa-miR-186	MAX	Regulation
hsa-miR-186	MXI1	Regulation
hsa-miR-186	NR3C2	Activation
hsa-miR-186	RUNX3	Activation
hsa-miR-186	TAF1	Regulation
hsa-miR-186	USF1	Regulation
hsa-miR-186	YY1	Regulation(feedback)
hsa-miR-433	MEF2A	Regulation
hsa-miR-433	NR3B3	Activation
hsa-miR-433	SHP	Repression
hsa-miR-433	SMAD3	Activation
hsa-miR-433	TGFB1	Activation
