# Supplementary material for: Meta-Analysis of Gene Expression and Identification of Biological Regulatory Mechanisms in Alzheimer's Disease
Source: Front Neurosci. 2019 Jul 3;13:633. doi: 10.3389/fnins.2019.00633 (PMC6616202; doi:10.3389/fnins.2019.00633)
Supplement: Table S11 — mTFs associated with other neurodegenerative disease-associated miRNAs. [file Table_11.xls]

## Sheet: Sheet1
miRNAs	mTFs	Action type
hsa-miR-7	E2F1	Activation
hsa-miR-7	E2F3	Activation
hsa-miR-7	E2F7	Repression
hsa-miR-7	ESR1	Repression
hsa-miR-7	ESR2	Repression
hsa-miR-7	FOXP3	Activation
hsa-miR-7	HOXD10	Activation
hsa-miR-7	SRSF1	Activation(a negative feedback loop)
hsa-miR-7	STAT1	Activation
hsa-miR-19a	AR	Activation
hsa-miR-19a	BMPR1A	Activation
hsa-miR-19a	BRD4	Regulation
hsa-miR-19a	CCND1	Activation(feedback)
hsa-miR-19a	CEBPB	Repression
hsa-miR-19a	CHD8	Regulation(feedback)
hsa-miR-19a	CTCF	Regulation(feedback)
hsa-miR-19a	E2F1	Activation
hsa-miR-19a	E2F2	Activation(feedback)
hsa-miR-19a	E2F3	Activation(feedback)
hsa-miR-19a	ELK1	Activation
hsa-miR-19a	EP300	Regulation
hsa-miR-19a	ESR1	Activation
hsa-miR-19a	HES1	Activation
hsa-miR-19a	MAPK14	Regulation(feedback)
hsa-miR-19a	MAX	Repression
hsa-miR-19a	MNT	Repression(feedback)
hsa-miR-19a	MXI1	Repression
hsa-miR-19a	MYC	Activation
hsa-miR-19a	MYCN	Activation(feedback)
hsa-miR-19a	NANOG	Activation
hsa-miR-19a	NKX2-5	Activation
hsa-miR-19a	PBX3	Regulation
hsa-miR-19a	PIM1	Activation
hsa-miR-19a	PTEN	Regulation(feedback)
hsa-miR-19a	RAD21	Regulation
hsa-miR-19a	RELA	Activation
hsa-miR-19a	REST	Regulation(feedback)
hsa-miR-19a	RUNX1	Repression
hsa-miR-19a	SMAD3	Activation
hsa-miR-19a	SP1	Activation
hsa-miR-19a	SPI1	Repression
hsa-miR-19a	SREBF2	Activation
hsa-miR-19a	STAT3	Activation
hsa-miR-19a	STAT5	Activation
hsa-miR-19a	TFAP2A	Activation
hsa-miR-19a	TLX1	Activation
hsa-miR-19a	TLX3	Activation
hsa-miR-19a	TP53	Repression(feedback)
hsa-miR-19a	YY1	Regulation(feedback)
hsa-miR-19b	E2F1	Activation
hsa-miR-19b	ESR1	Activation
hsa-miR-19b	MAPK14	Regulation(feedback)
hsa-miR-19b	MYC	Activation
hsa-miR-19b	MYCN	Activation
hsa-miR-19b	NKX2-5	Activation
hsa-miR-19b	TLX1	Activation
hsa-miR-19b	TLX3	Activation
hsa-miR-34a	BRD4	Regulation
hsa-miR-34a	CEBPA	Activation
hsa-miR-34a	CTCF	Regulation
hsa-miR-34a	CTNNB1	Activation(feedback)
hsa-miR-34a	E2F3	Regulation(feedback)
hsa-miR-34a	ELK1	Activation
hsa-miR-34a	EZH2	Repression
hsa-miR-34a	FOS	Regulation(feedback)
hsa-miR-34a	FOXO3	Activation
hsa-miR-34a	GATA2	Regulation
hsa-miR-34a	HDAC1	Repression(feedback)
hsa-miR-34a	HDAC4	Repression
hsa-miR-34a	HNF4A	Activation(feedback)
hsa-miR-34a	KDM4A	Repression(feedback)
hsa-miR-34a	MAX	Regulation
hsa-miR-34a	MYC	Repression(feedback)
hsa-miR-34a	MYCN	Regulation(feedback)
hsa-miR-34a	NFKB1	Activation(feedback)
hsa-miR-34a	NR1H4	Repression
hsa-miR-34a	RAD21	Regulation
hsa-miR-34a	RELA	Activation(feedback)
hsa-miR-34a	SIRT1	Repression(feedback)
hsa-miR-34a	SNAI1	Repression(feedback)
hsa-miR-34a	SNAI2	Repression
hsa-miR-34a	STAT1	Regulation(feedback)
hsa-miR-34a	STAT3	Repression
hsa-miR-34a	TCF4	Activation(feedback)
hsa-miR-34a	TP53	Activation(feedback)
hsa-miR-34a	TP63	Activation
hsa-miR-34a	TP73	Activation
hsa-miR-34a	ZEB1	Repression(feedback)
hsa-miR-34b	FOXO3	Activation
hsa-miR-34b	SNAI1	Repression(feedback)
hsa-miR-34b	TP53	Activation
hsa-miR-34b	ZEB1	Repression
hsa-miR-34b	CTCF	Regulation
hsa-miR-34c	AP-1	Activation
hsa-miR-34c	E2F1	Activation
hsa-miR-34c	FOXO3	Activation
hsa-miR-34c	MAPK/MK2	Activation
hsa-miR-34c	SNAI1	Repression(feedback)
hsa-miR-34c	SP1	Activation
hsa-miR-34c	TP53	Activation
hsa-miR-34c	ZEB1	Repression
hsa-miR-34c	CTCF	Regulation
hsa-miR-126	ATOH8	Activation
hsa-miR-126	ETS1	Activation
hsa-miR-126	GATA2	Activation
hsa-miR-126	HIF1A	Activation
hsa-miR-126	KLF2	Activation
hsa-miR-126	NFE2L2	Activation
hsa-miR-126	TFAP2A	Activation
hsa-miR-126	CTCF	Regulation
hsa-miR-126	FOXP2	Regulation
hsa-miR-132	AHR	Activation
hsa-miR-132	CREB1	Activation
hsa-miR-132	EGR1	Regulation
hsa-miR-132	GNRH1	Activation
hsa-miR-132	HLF	Activation
hsa-miR-132	KLF8	Repression
hsa-miR-132	RELA	Activation
hsa-miR-132	REST	Regulation
hsa-miR-132	SP1	Activation(feedback)
hsa-miR-132	USF1	Activation
hsa-miR-132	CTCF	Regulation
hsa-miR-132	GABPA	Regulation
hsa-miR-132	GATA2	Regulation
hsa-miR-132	MAX	Regulation
hsa-miR-132	MXI1	Regulation
hsa-miR-132	MYC	Regulation
hsa-miR-132	MYCN	Regulation
hsa-miR-132	RAD21	Regulation(feedback)
hsa-miR-132	REST	Regulation
hsa-miR-132	SMC3	Regulation
hsa-miR-132	USF1	Regulation
hsa-miR-136	NFKB1	Activation
hsa-miR-136	SMAD3	Repression
hsa-miR-138	PDGFA	Activation
hsa-miR-139	EZH2	Repression
hsa-miR-139	JUN	Activation(feedback)
hsa-miR-139	REST	Regulation
hsa-miR-139	TP53	Activation
hsa-miR-139	BRD4	Regulation(feedback)
hsa-miR-139	CTCF	Regulation
hsa-miR-139	FOSL2	Regulation
hsa-miR-139	JUND	Regulation(feedback)
hsa-miR-139	MAX	Regulation
hsa-miR-139	MXI1	Regulation
hsa-miR-139	MYCN	Regulation
hsa-miR-139	NFIC	Regulation
hsa-miR-139	RAD21	Regulation
hsa-miR-139	REST	Regulation
hsa-miR-139	SMC3	Regulation
hsa-miR-139	TCF12	Regulation
hsa-miR-194	GATA2	Activation
hsa-miR-194	HNF1A	Regulation
hsa-miR-194	HNF4A	Activation
hsa-miR-194	TGFB1	Repression
hsa-miR-194	TP53	Regulation
hsa-miR-212	AHR	Activation
hsa-miR-212	CREB1	Activation
hsa-miR-212	EGR1	Regulation
hsa-miR-212	GNRH1	Activation
hsa-miR-212	RELA	Activation
hsa-miR-212	REST	Regulation
hsa-miR-212	CTCF	Regulation
hsa-miR-212	GABPA	Regulation
hsa-miR-212	GATA2	Regulation(feedback)
hsa-miR-212	MAX	Regulation
hsa-miR-212	MXI1	Regulation
hsa-miR-212	MYC	Regulation(feedback)
hsa-miR-212	MYCN	Regulation
hsa-miR-212	RAD21	Regulation(feedback)
hsa-miR-212	REST	Regulation
hsa-miR-212	SMC3	Regulation
hsa-miR-212	USF1	Regulation
hsa-miR-218	BCLAF1	Repression
hsa-miR-218	DNMT1	Repression
hsa-miR-218	EZH2	Repression
hsa-miR-218	STAT3	Repression
hsa-miR-221	ATOH8	Repression
hsa-miR-221	BANP	Repression
hsa-miR-221	CBFB	Regulation(feedback)
hsa-miR-221	CTCF	Regulation(feedback)
hsa-miR-221	ESR1	Activation(negative regulatory loop)
hsa-miR-221	FOSL1	Activation
hsa-miR-221	GATA2	Repression
hsa-miR-221	HOXB7	Activation(feedback)
hsa-miR-221	JUN	Activation
hsa-miR-221	MITF	Activation
hsa-miR-221	MYC	Activation(feedback)
hsa-miR-221	MYCN	Activation
hsa-miR-221	NFKB2	Activation
hsa-miR-221	PBX2	Activation
hsa-miR-221	PDGF	Activation
hsa-miR-221	PSMD9	regulatory loop
hsa-miR-221	RAD21	Regulation
hsa-miR-221	RBPJ	Repression(feedback)
hsa-miR-221	RELA	Activation
hsa-miR-221	RELB	Activation
hsa-miR-221	RUNX1	Regulation(feedback)
hsa-miR-221	RUNX1T1	Repression
hsa-miR-221	RXRA	Regulation
hsa-miR-221	SNAI2	Activation
hsa-miR-221	SRSF1	Activation(a negative feedback loop)
hsa-miR-221	TP53	Activation
hsa-miR-221	USF1	Regulation
hsa-miR-221	ZBTB16	Repression
hsa-miR-302a	CREB1	Activation
hsa-miR-302a	JMJD1C	Activation
hsa-miR-302a	NANOG	Activation(feedback)
hsa-miR-302a	POU5F1	Activation
hsa-miR-302a	PTEN	Activation(feedback)
hsa-miR-302a	SMAD1	Repression
hsa-miR-302a	SMAD4	Repression(feedback)
hsa-miR-302a	SOX2	Activation
hsa-miR-302a	ZFP42	Activation
hsa-miR-374a	TP63	Regulation
hsa-miR-374a	CTCF	Regulation
hsa-miR-374a	GATA2	Regulation
hsa-miR-374a	GATA3	Regulation(feedback)
hsa-miR-374a	MAX	Regulation
hsa-miR-374a	MXI1	Regulation
hsa-miR-374a	NRF1	Regulation
hsa-miR-374a	RAD21	Regulation(feedback)
hsa-miR-374a	YY1	Regulation
hsa-miR-448	NFKB1	Repression
hsa-miR-448	RAD21	Regulation
hsa-miR-449a	CDK	auto-regulatory feedback circuit
hsa-miR-449a	E2F1	auto-regulatory feedback circuit
hsa-miR-449a	E2F1	Activation
hsa-miR-449a	FOXJ1	Activation
hsa-miR-449a	RB1	auto-regulatory feedback circuit
hsa-miR-449a	CTCF	Regulation
hsa-miR-449a	MAX	Regulation
hsa-miR-449a	RAD21	Regulation
hsa-miR-449a	SMC3	Regulation
hsa-miR-449b	CDK	auto-regulatory feedback circuit
hsa-miR-449b	E2F1	auto-regulatory feedback circuit
hsa-miR-449b	E2F1	Activation
hsa-miR-449b	RB1	auto-regulatory feedback circuit
hsa-miR-449b	CTCF	Regulation
hsa-miR-449b	MAX	Regulation
hsa-miR-449b	RAD21	Regulation
hsa-miR-449b	SMC3	Regulation
hsa-miR-485	HNF4A	Activation
hsa-miR-494	ERK1/2	Regulation
hsa-miR-494	HNF4A	Activation
hsa-miR-494	NFKB1	Activation
hsa-miR-494	SMAD3	Regulation
hsa-miR-494	SMAD4	Activation
