# Supplementary material for: Meta-Analysis of Gene Expression and Identification of Biological Regulatory Mechanisms in Alzheimer's Disease
Source: Front Neurosci. 2019 Jul 3;13:633. doi: 10.3389/fnins.2019.00633 (PMC6616202; doi:10.3389/fnins.2019.00633)
Supplement: Table S12 — Feed-forward loop from the mTF–miRNA–gene–gTF regulatory networks. [file Table_12.xls]

## Sheet: Sheet1
entry1 (TF)	entry2（miRNA）	entry3(gene)
GABPA	hsa-miR-212	INA
GABPA	hsa-miR-23b	HCFC1R1
GABPA	hsa-miR-27a	HCFC1R1
GABPA	hsa-miR-27a	BRSK2
GABPA	hsa-miR-27a	ADAP1
GABPA	hsa-miR-27a	SERPINA3
GABPA	hsa-miR-30d	SERPINA3
GABPA	hsa-miR-27a	HSPBP1
GABPA	hsa-miR-27a	DNM1
E2F3	hsa-miR-34a	HSPBP1
E2F3	hsa-miR-7	HSPBP1
E2F3	hsa-miR-16	TUBB4B
E2F3	hsa-miR-17	TUBB4B
E2F3	hsa-miR-18a	TUBB4B
E2F3	hsa-miR-27b	TUBB4B
E2F3	hsa-miR-34a	TUBB4B
E2F3	hsa-miR-16	L1CAM
E2F3	hsa-miR-195	L1CAM
E2F3	hsa-miR-34a	DMTN
E2F3	hsa-miR-7	DMTN
E2F3	hsa-miR-200b	RAD23A
E2F3	hsa-miR-7	MLST8
E2F3	hsa-miR-200b	MLST8
ZEB1	hsa-miR-34a	INA
ZEB1	hsa-miR-16	INA
ZEB1	hsa-miR-34a	DMTN
ZEB1	hsa-miR-34a	HSPBP1
ZEB1	hsa-miR-34a	SERPINA3
ZEB1	hsa-miR-182	SERPINA3
ZEB1	hsa-miR-34c	SERPINA3
ELK1	hsa-miR-200b	RAD23A
ELK1	hsa-miR-20a	SERPINA3
ELK1	hsa-miR-34a	SERPINA3
ELK1	hsa-miR-17	TUBB4B
ELK1	hsa-miR-34a	DMTN
SPI1	hsa-miR-21	ADAP1
SPI1	hsa-miR-424	GNAS
SPI1	hsa-miR-21	SLC16A9
SPI1	hsa-miR-424	SLC16A9
ELF1	hsa-miR-30d	SERPINA3
ELF1	hsa-miR-21	SLC16A9
HIF1A	hsa-let-7a	NDUFV3
HIF1A	hsa-miR-27a	RPH3A
HIF1A	hsa-miR-27a	DMTN
HIF1A	hsa-miR-182	GNAS
HIF1A	hsa-miR-424	GNAS
HIF1A	hsa-miR-101	SLC16A9
HIF1A	hsa-miR-21	SLC16A9
HIF1A	hsa-miR-424	SLC16A9
HIF1A	hsa-miR-27a	SLC16A9
HIF1A	hsa-miR-29c	SLC16A9
HIF1A	hsa-miR-27a	BRSK2
SMAD2	hsa-miR-27a	SERPINA3
SMAD2	hsa-miR-30d	SERPINA3
SMAD2	hsa-miR-27a	HSPBP1
SMAD2	hsa-miR-27a	SLC16A9
STAT3	hsa-miR-21	ADAP1
STAT3	hsa-miR-17	TUBB4B
STAT3	hsa-miR-34a	TUBB4B
STAT3	hsa-miR-18a	TUBB4B
STAT3	hsa-miR-23b	TUBB4B
STAT3	hsa-miR-27b	TUBB4B
STAT3	hsa-miR-124	RAD23A
STAT3	hsa-miR-124	TOMM40
STAT3	hsa-miR-124	MLST8
EGR1	hsa-miR-27a	ADAP1
EGR1	hsa-miR-124	GNB5
EGR1	hsa-miR-27a	SERPINA3
EGR1	hsa-miR-124	SERPINA3
EGR1	hsa-miR-27a	BRSK2
EGR1	hsa-miR-27a	SLC16A9
EGR1	hsa-miR-212	SLC16A9
MEF2C	hsa-miR-503	GNB5
GATA3	hsa-miR-27a	ADAP1
GATA3	hsa-miR-21	ADAP1
GATA3	hsa-miR-27a	RPH3A
GATA3	hsa-miR-27a	SERPINA3
GATA3	hsa-miR-27a	HSPBP1
MYC	hsa-miR-130a	SERPINA3
MYC	hsa-miR-20a	SERPINA3
MYC	hsa-miR-27a	SERPINA3
MYC	hsa-miR-30d	SERPINA3
MYC	hsa-miR-34a	SERPINA3
MYC	hsa-miR-34a	TUBB4B
MYC	hsa-miR-16	TUBB4B
MYC	hsa-miR-17	TUBB4B
MYC	hsa-miR-18a	TUBB4B
MYC	hsa-miR-18b	TUBB4B
MYC	hsa-miR-23a	TUBB4B
MYC	hsa-miR-23b	TUBB4B
MYC	hsa-miR-221	RPH3A
MYC	hsa-miR-27a	RPH3A
MYC	hsa-miR-27a	DMTN
MYC	hsa-miR-34a	DMTN
GATA6	hsa-miR-30d	SERPINA3
YY1	hsa-miR-21	ADAP1
YY1	hsa-miR-27a	ADAP1
YY1	hsa-miR-148b	GNB5
YY1	hsa-miR-21	SLC16A9
YY1	hsa-miR-27a	SLC16A9
YY1	hsa-miR-29c	SLC16A9
YY1	hsa-miR-34a	SLC16A9
CTCF	hsa-miR-130a	SERPINA3
CTCF	hsa-miR-20a	SERPINA3
CTCF	hsa-miR-34a	SERPINA3
CTCF	hsa-miR-34c	SERPINA3
EHF	hsa-let-7b	TUBB4B
FOS	hsa-miR-34c	NRGN
HNF4A	hsa-miR-124	GNB5
HNF4A	hsa-miR-124	L1CAM
HNF4A	hsa-miR-182	L1CAM
EP300	hsa-miR-27a	DNM1
EP300	hsa-miR-20a	SERPINA3
EP300	hsa-miR-27a	SERPINA3
MITF	hsa-miR-221	RPH3A
RELA	hsa-miR-503	GNB5
RELA	hsa-miR-212	INA
RELA	hsa-miR-34a	INA
SMAD3	hsa-miR-27a	DNM1
SMAD3	hsa-miR-27a	RPH3A
SP1	hsa-miR-27a	HSPBP1
SP1	hsa-miR-27a	BRSK2
KLF3	hsa-miR-23a	TUBB4B
MAX	hsa-miR-27a	BRSK2
REST	hsa-miR-124	RAD23A
ELK1	hsa-miR-31	TRIM22
SMAD3	hsa-miR-433	STARD7
SMAD3	hsa-miR-31	STARD7
SMAD3	hsa-miR-31	TRIM22
SOX4	hsa-miR-31	TRIM22
MAX	hsa-miR-107	GJA1
Other neurodegenerative disease-specific miRNAs are shown in bold
