# Supplementary material for: Meta-Analysis of Gene Expression and Identification of Biological Regulatory Mechanisms in Alzheimer's Disease
Source: Front Neurosci. 2019 Jul 3;13:633. doi: 10.3389/fnins.2019.00633 (PMC6616202; doi:10.3389/fnins.2019.00633)
Supplement: Table S13 — Important SNPs in AD and their related AD-associated miRNAs and genes. [file Table_13.xls]

## Sheet: Sheet1
SNPs	Associated AD related miRNAs	Chromosome/Allele	Gene	Functional Category	Region
rs1045154	hsa-miR-1285-5p	chr10:122668604:G/A	WDR11	protein_coding	3utr,non-coding
rs1045971	hsa-miR-34c-3p	chr1:182798924:G/T	NPL	protein_coding	3utr,3downstream
rs1048973	hsa-miR-21-3p	chr16:56624947:C/A/T	MT3	protein_coding	3utr,non-coding,3downstream
rs1055739	hsa-miR-4467	chr7:937586:C/G	ADAP1	protein_coding	3utr,non-coding,3downstream
	hsa-miR-5010-5p
rs1059251	hsa-miR-766-3p	chr19:13064231:C/T	RAD23A	protein_coding	3downstream,3utr
rs1059835	hsa-miR-5010-3p	chr4:17609375:A/C	LAP3	protein_coding	3utr,3downstream,non-coding
rs1059847	hsa-miR-146a-3p	chr4:17609375:A/C	LAP3	protein_coding	3utr,3downstream,non-coding
rs1063460	hsa-miR-545-3p	chr4:17609467:A/C	INA	protein_coding	3utr
rs10826340	hsa-miR-148a-5p	chr10:105048733:C/A	SLC16A9	protein_coding	3utr
rs11006647	hsa-miR-5010-3p	chr10:61410975:T/C	SLC16A9	protein_coding	3utr
rs11006654	hsa-miR-16-2-3p	chr10:61412528:T/C	SLC16A9	protein_coding	3utr
	hsa-miR-195-3p
rs11026539	hsa-miR-101-3p	chr11:22400813:C/T	SLC17A6	protein_coding	3utr
rs11042	hsa-miR-766-5p	chr16:3072779:G/A	HCFC1R1	protein_coding	3utr,non-coding,3downstream
rs111477608	hsa-miR-212-5p	chr17:42983430:G/A	GFAP	protein_coding	non-coding intronic,3utr,3downstream
rs111877858	hsa-miR-181c-3p	chr20:58903528:C/G/T	GNAS
	hsa-miR-9-5p
rs112217108	hsa-miR-483-3p	chr19:45406740:T/C	TOMM40	protein_coding	3utr,3downstream
rs112337118	hsa-miR-505-5p	chr5:126795076:A/G	MEGF10	protein_coding	3utr,non-coding intronic
rs112406728	hsa-miR-9-5p
rs112764171	hsa-miR-15b-3p	chr3:148891461:G/A	CP	protein_coding	intronic,non-coding,3utr
rs113165894	hsa-miR-222-3p	chr11:22400012:G/A	SLC17A6	protein_coding	3utr
rs113382301	hsa-miR-125b-5p	chr7:938381:T/C	ADAP1	protein_coding	3utr,non-coding,3downstream
	hsa-miR-18a-3p
rs113442181	hsa-miR-339-5p	chr21:44329423:T/G	NDUFV3	protein_coding	3downstream,3utr
rs113487550	hsa-miR-15a-3p	chr17:42984699:C/T	GFAP	protein_coding	non-coding intronic,3utr,non-coding,3downstream
rs113499124	hsa-miR-153	chr17:29285921:C/G	ADAP2	protein_coding	3downstream,3utr
rs113697873	hsa-miR-148a-5p	chr1:173457506:G/T	PRDX6	protein_coding	3utr,3downstream
	hsa-miR-148b-5p
rs113726962	hsa-miR-139-3p	chr15:52414816:C/T	GNB5	protein_coding	3utr,non-coding,3downstream
rs114014432	hsa-miR-7-5p	chr12:113336133:G/C	RPH3A	protein_coding	3downstream,3utr,non-coding
rs115317069	hsa-miR-15b-3p	chr6:159057571:T/A	DYNLT1	protein_coding	3utr,3downstream
rs11537811	hsa-miR-219-5p	chr3:148890906:T/A	CP	protein_coding	intronic,non-coding,3utr,3downstream
rs11540078	hsa-miR-29b-1-5p	chr11:124616682:G/C	NRGN	protein_coding	3utr
rs11549320	hsa-miR-138-5p	chr12:6647350:C/T	GAPDH	protein_coding	3utr,3downstream,non-coding
rs11554269	hsa-miR-34a-5p	chr20:57485752:C/A	GNAS	protein_coding	3utr,3downstream,coding syn,non-coding
	hsa-miR-34c-5p
rs11554272	hsa-miR-188-3p	chr20:57480455:C/A	GNAS	protein_coding	3utr,3downstream,non-coding,coding syn,coding *syn
	hsa-miR-212-5p
	hsa-miR-532-3p
rs11554273	hsa-miR-885-3p
rs11558961	hsa-miR-139-3p	chr17:42984687:G/C	GFAP	protein_coding	non-coding intronic,3utr,non-coding,3downstream
	hsa-miR-483-5p
rs116981521	hsa-miR-708-3p	chr1:227785759:C/G	ZNF678	protein_coding	intronic,non-coding intronic
rs11745840	hsa-miR-29a-3p	chr5:126794420:G/T	MEGF10	protein_coding	3utr,non-coding intronic
	hsa-miR-29b-3p
	hsa-miR-29c-3p
rs11861066	hsa-miR-148a-3p	chr16:19868575:A/T	IQCK	protein_coding	3utr,3downstream,non-coding,intronic
	hsa-miR-148b-3p
	hsa-miR-301a-3p
rs12396	hsa-miR-766-3p	chr15:52413316:G/C	GNB5	protein_coding	3utr,3downstream
rs12532490	hsa-miR-101-3p	chr7:97369391:T/C	TAC1	protein_coding	3utr,3downstream
rs12796778	hsa-miR-148b-5p	chr11:124615625:G/A	NRGN	protein_coding	3utr
rs12941832	hsa-miR-339-5p	chr17:42987482:G/T	GFAP	protein_coding	5upstream,intronic,non-coding intronic,3utr,3downstream
rs13341	hsa-miR-29b-1-5p	chr1:223963267:A/G	CAPN2	protein_coding	3utr,non-coding
rs137854538	hsa-miR-124-5p	chr20:58909553:A/G	GNAS
rs137854539	hsa-miR-29a-3p	chr20:58903703:C/T	GNAS
	hsa-miR-29b-3p
	hsa-miR-29c-3p
rs138036588	hsa-let-7g-3p	chr9:131017440:G/A	DNM1	protein_coding	3downstream,3utr
rs138372951	hsa-miR-142-5p	chrX:153127975:T/C	L1CAM	protein_coding	3utr,3downstream
rs138744415	hsa-miR-148a-5p	chr1:173457398:T/C	PRDX6	protein_coding	3utr,3downstream
	hsa-miR-148b-5p
rs138885628	hsa-miR-181c-5p	chr2:26358373:A/G	RAB10	protein_coding	3downstream,3utr
rs139054353	hsa-miR-766-5p	chr16:3072789:G/T	HCFC1R1	protein_coding	3utr,non-coding,3downstream
rs139099614	hsa-miR-151a-5p	chr11:1482350:T/C	BRSK2	protein_coding	3utr,non-coding,3downstream
	hsa-miR-708-5p
rs139279008	hsa-miR-1285-5p	chr17:29285368:C/T	ADAP2	protein_coding	3utr,3downstream
rs139339659	hsa-miR-34c-5p	chr20:57485454:C/T	GNAS	protein_coding	3utr,3downstream,coding syn,non-coding
	hsa-miR-512-3p
rs139561203	hsa-miR-409-3p	chr11:22400180:T/C	SLC17A6	protein_coding	3utr
rs139781711	hsa-miR-125b-2-3p	chr17:29284930:C/A	ADAP2	protein_coding	3utr,3downstream,non-coding
	hsa-miR-188-3p
rs140919287	hsa-miR-136-5p	chr4:17609301:C/T	LAP3	protein_coding	3utr,3downstream,non-coding
rs141353086	hsa-miR-15a-3p	chr7:937879:C/A	ADAP1	protein_coding	3utr,non-coding,3downstream
rs141375512	hsa-miR-545-3p	chr16:56667840:G/A	MT1M	protein_coding	3utr,3downstream
rs141521775	hsa-miR-21-3p	chr22:43193131:G/A	ARFGAP3	protein_coding	3utr,3downstream
rs143044754	hsa-miR-29b-1-5p	chr5:126794624:C/T	MEGF10	protein_coding	3utr,non-coding intronic
rs143125251	hsa-miR-296-5p	chr7:937685:C/T	ADAP1	protein_coding	3utr,non-coding,3downstream
rs143376339	hsa-miR-301a-3p	chr2:55462768:G/C	RPS27A	protein_coding	3downstream,3utr
rs143870753	hsa-miR-136-5p	chr5:126794397:A/G	MEGF10	protein_coding	3utr,non-coding intronic
rs144765548	hsa-miR-31-5p	chr19:55773946:A/G	HSPBP1	protein_coding	3utr,3downstream
rs145974492	hsa-miR-153	chr10:61411524:-/AC	SLC16A9	protein_coding	3utr
rs146341096	hsa-miR-296-5p	chr7:938294:C/T	ADAP1	protein_coding	3utr,non-coding,3downstream
rs146344231	hsa-miR-222-5p	chr5:42800697:T/C	SEPP1	protein_coding	3utr,non-coding,3downstream
	hsa-miR-922
rs146864316	hsa-miR-545-3p	chr10:105048741:G/A	INA	protein_coding	3utr
rs147180354	hsa-miR-142-5p	chr6:159057554:T/A	DYNLT1	protein_coding	3utr,3downstream
rs147368200	hsa-miR-101-5p	chr11:22399754:T/A	SLC17A6	protein_coding	3utr
rs147664195	hsa-miR-151a-3p	chr5:126796721:A/G	MEGF10	protein_coding	3utr,non-coding intronic
rs147851158	hsa-miR-342-5p	chr15:52413298:-/GGGGGGG	GNB5	protein_coding	3utr,3downstream
rs148807785	hsa-miR-511	chr2:55462714:C/A	RPS27A	protein_coding	3utr,3downstream,non-coding
rs149206471	hsa-miR-545-3p	chr10:61412501:T/C	SLC16A9	protein_coding	3utr
rs149636735	hsa-miR-186-5p	chr1:173457548:TC/-	PRDX6	protein_coding	3utr,3downstream
rs149858476	hsa-miR-103a-2-5p	chr11:22400702:A/G	SLC17A6	protein_coding	3utr
rs149902082	hsa-miR-301a-5p	chr10:61411130:C/T	SLC16A9	protein_coding	3utr
rs150051713	hsa-miR-186-3p	chr19:45406613:C/T	TOMM40	protein_coding	3utr,3downstream
rs15053	hsa-miR-590-3p	chr20:57486132:A/T	GNAS	protein_coding	3utr,3downstream,non-coding
rs150819462	hsa-miR-136-5p	chr17:29285165:T/G	ADAP2	protein_coding	3utr,3downstream
	hsa-miR-148a-5p
	hsa-miR-148b-5p
rs17406530	hsa-miR-136-3p	chr20:57486132:A/T	GNAS
	hsa-miR-181c-3p
	hsa-miR-9-5p
rs17685202	hsa-miR-296-3p	chr5:126794820:C/T	MEGF10	protein_coding	3utr,non-coding intronic
rs17763722	hsa-miR-26a-5p	chr5:126794695:G/T	MEGF10	protein_coding	3utr,non-coding intronic
	hsa-miR-26b-5p
rs17776046	hsa-miR-922	chr10:61412201:G/A	SLC16A9	protein_coding	3utr
rs1803644	hsa-miR-15a-5p	chr17:42983057:G/A	GFAP	protein_coding	non-coding intronic,3utr,3downstream
	hsa-miR-15b-5p
	hsa-miR-16-5p
	hsa-miR-195-5p
rs1803645	hsa-miR-34a-5p	chr17:42983486:C/A	GFAP	protein_coding	non-coding intronic,3utr,3downstream
	hsa-miR-34c-5p
rs1804017	hsa-miR-29a-5p	chr17:51171531:A/T	NME2
rs1804053	hsa-miR-137	Chr1:173488589:A/G	PRDX6	protein_coding	3utr,3downstream
	hsa-miR-222-3p
rs181880517	hsa-miR-17-3p	chr7:97369555:G/A	TAC1	protein_coding	3utr,3downstream
rs182473806	hsa-miR-922	chr20:42090660:C/T	SRSF6	protein_coding	3downstream,3utr
rs183109719	hsa-miR-483-5p	chr19:45406836:C/T	TOMM40	protein_coding	3utr,3downstream
rs183374896	hsa-miR-512-5p	chr2:26358558:T/A	RAB10	protein_coding	3utr,3downstream
	hsa-miR-545-3p
rs183717739	hsa-miR-545-3p	chr11:22400999:T/C	SLC17A6	protein_coding	3utr
rs183885743	hsa-miR-1285-3p	chr9:131017379:G/A	DNM1	protein_coding	3downstream,3utr
rs184384368	hsa-let-7a-3p	chr1:227785678:G/A	ZNF678	protein_coding	intronic,non-coding intronic
	hsa-let-7b-3p
	hsa-let-7d-3p
rs184518069	hsa-miR-193b-5p	chr19:13064200:A/G	RAD23A	protein_coding	3downstream,3utr
rs185496512	hsa-miR-106b-5p	chr14:104417869:A/C	TDRD9	protein_coding	intronic,non-coding intronic
	hsa-miR-17-5p
	hsa-miR-20a-5p
	hsa-miR-93-5p
rs185645544	hsa-miR-138-5p	chr6:159057803:G/A	DYNLT1	protein_coding	3utr,3downstream
rs185676793	hsa-miR-193b-3p	chrX:47431559:G/A	SYN1	protein_coding	3utr
rs186572952	hsa-miR-26a-5p	chr11:22399636:C/T	SLC17A6	protein_coding	3utr
	hsa-miR-26b-5p
rs187173558	hsa-miR-148b-5p	chr20:42089710:A/G	SRSF6	protein_coding	3utr
	hsa-miR-708-5p
rs187250848	hsa-miR-188-5p	chr10:20569066:G/A	PLXDC2	protein_coding	3utr,non-coding
rs188137938	hsa-miR-186-5p	chr3:148890420:A/T	CP	protein_coding	intronic,non-coding,3utr,3downstream
rs188209643	hsa-miR-124-3p	chr20:42092113:G/A	SRSF6	protein_coding	3utr
rs189123936	hsa-miR-139-5p	chr10:61411824:C/T	SLC16A9	protein_coding	3utr
rs189141163	hsa-miR-148b-5p	chr19:13064411:C/T	RAD23A	protein_coding	3downstream,3utr
rs189812683	hsa-miR-93-3p	chr2:28238482:A/G	BRE	protein_coding	intronic,non-coding intronic
rs190036748	hsa-miR-21-3p	chr2:26358428:T/G	RAB10	protein_coding	3downstream,3utr
rs190247452	hsa-let-7a-5p	chr1:223963333:C/T	CAPN2	protein_coding	3utr,non-coding
	hsa-let-7b-5p
	hsa-let-7d-5p
	hsa-let-7f-5p
	hsa-let-7g-5p
	hsa-miR-142-5p
	hsa-miR-98
rs190826226	hsa-miR-10a-5p	chr2:201930990:T/C	FAM126B	protein_coding	intronic,non-coding intronic
rs191197463	hsa-miR-483-5p	chr10:105049898:G/A	INA	protein_coding	3utr
rs191766101	hsa-miR-188-5p	chr10:20569067:C/A	PLXDC2	protein_coding	3utr,non-coding
rs192353219	hsa-miR-143-5p	chr17:12019342:C/T	MAP2K4	protein_coding	intronic,non-coding intronic
	hsa-miR-148a-3p
	hsa-miR-148b-3p
	hsa-miR-27a-3p
rs192406612	hsa-miR-181c-5p	chr5:126793103:T/G	MEGF10	protein_coding	3utr,3downstream,non-coding intronic
rs192478643	hsa-miR-29b-2-5p	chr6:149274717:G/A	UST	protein_coding	intronic,5upstream
rs192583624	hsa-miR-101-3p	chr11:22400823:T/C	SLC17A6	protein_coding	3utr
rs192709761	hsa-miR-10a-5p	chr15:96945266:G/T	NDUFV3	lincRNA	non-coding intronic
	hsa-miR-339-5p
rs193220458	hsa-miR-20a-5p	chr6:159057769:A/G	DYNLT1	protein_coding	3utr,3downstream
rs2115242	hsa-miR-186-5p	chr5:126795893:C/T	MEGF10	protein_coding	3utr,non-coding intronic
rs2840011	hsa-miR-101-5p	chr5:126795976:C/A	MEGF10	protein_coding	3utr,non-coding intronic
rs2854415	hsa-miR-193b-5p	chrX:47431810:G/T	SYN1	protein_coding	3utr
rs2857748	hsa-miR-34a-5p	chrX:153127399:G/A	L1CAM	protein_coding	3utr,3downstream
	hsa-miR-34c-5p
rs2893808	hsa-miR-191-5p	chr10:61411692:C/T	SLC16A9	protein_coding	3utr
rs2999742	hsa-let-7d-3p	chr1:227785677:C/T	ZNF678	protein_coding	intronic,non-coding intronic
rs2999743	hsa-miR-101-5p	chr1:227785906:A/G	ZNF678	protein_coding	intronic,non-coding intronic
rs3207521	hsa-miR-136-3p	chr20:57486132:A/T	GNAS
	hsa-miR-181c-3p
rs3211592	hsa-miR-138-5p	chr12:6647342:C/T	GAPDH	protein_coding	3utr,3downstream,non-coding
rs3211599	hsa-miR-18a-5p	chr12:6647496:A/C	GAPDH	protein_coding	3utr,3downstream,non-coding
rs33960058	hsa-miR-191-5p	chr11:1461894:-/CT	BRSK2
rs34228141	hsa-let-7a-3p	chr3:148891364:G/A	CP	protein_coding	intronic,non-coding,3utr
	hsa-let-7b-3p
rs34579312	hsa-miR-15a-5p	chr17:42984564:-/AGC	GFAP	protein_coding	non-coding intronic,3utr,non-coding,3downstream
	hsa-miR-15b-5p
	hsa-miR-16-5p
	hsa-miR-195-5p
rs34936395	hsa-miR-5010-3p	chr3:148891027:A/G	HPS3, CP	protein_coding	3utr,3downstream
rs35287986	hsa-miR-296-3p	chr20:57478780:C/T	GNAS	protein_coding	3utr,3downstream,non-coding,coding syn,coding *syn,5upstream
rs35699438	hsa-miR-17-3p	chr1:182828789:-/G	NPL
rs3730177	hsa-miR-193b-5p	chr20:57486020:G/A	GNAS	protein_coding	3utr,3downstream,non-coding
rs3735679	hsa-miR-4467	chr7:937584:G/A	ADAP1	protein_coding	3utr,non-coding,3downstream
	hsa-miR-885-3p
rs3744470	hsa-miR-532-3p	chr17:42983901:A/T	GFAP	protein_coding	non-coding intronic,3utr,3downstream
rs3820472	hsa-miR-188-5p	chr1:223963529:T/A	CAPN2	protein_coding	3utr,non-coding
rs3829225	hsa-miR-139-3p	chr11:1482851:T/C	BRSK2	protein_coding	3utr,3downstream,non-coding
rs3833536	hsa-miR-186-5p	chr1:173457549:-/CT	PRDX6	protein_coding	3utr,3downstream
rs41276956	hsa-miR-144-3p	chr20:57486193:T/C	GNAS	protein_coding	3utr,3downstream,non-coding
	hsa-miR-155-5p
	hsa-miR-16-2-3p
	hsa-miR-195-3p
rs41277702	hsa-miR-148b-5p	chr15:52413284:C/T	GNB5	protein_coding	3utr,3downstream
rs55857193	hsa-miR-590-3p	chr5:126794306:T/A	MEGF10	protein_coding	3utr,non-coding intronic
rs56017046	hsa-let-7a-3p	chr7:92190411:A/G	FAM133B	protein_coding	3utr,3downstream
	hsa-let-7b-3p
	hsa-miR-545-3p
rs57899865	hsa-miR-922	chr20:42090015:A/T	SRSF6	protein_coding	3downstream,3utr
	hsa-miR-93-3p
rs59363224	hsa-miR-922	chr20:42090016:G/T	SRSF6	protein_coding	3downstream,3utr
	hsa-miR-93-3p	chr20:42090971:C/T
rs6030882	hsa-miR-590-5p	chr20:42090971:C/T	SRSF6	protein_coding	3downstream,3utr
rs61910622	hsa-miR-512-5p	chr11:124616447:A/G	NRGN	protein_coding	3utr
rs62220801	hsa-miR-766-3p	chr21:44329298:C/A	NDUFV3	protein_coding	3downstream,3utr
rs6413428	hsa-miR-29a-5p	chr5:42800724:A/G	SEPP1	protein_coding	3utr,non-coding,3downstream
rs6578412	hsa-miR-4467	chr11:1482582:T/C	BRSK2	protein_coding	3utr,3downstream,non-coding
rs67518258	hsa-miR-153	chr10:61411523:-/CA/CACA	SLC16A9	protein_coding	3utr
rs68189081	hsa-miR-153	chr17:30958894:-/A	ADAP2
rs71908098	hsa-miR-26a-1-3p	chr15:52413722:-/TTCT	GNB5	protein_coding	3utr,3downstream
	hsa-miR-26a-2-3p
rs72351111	hsa-miR-15a-5p	chr17:42984559:-/GGCA	GFAP	protein_coding	non-coding intronic,3utr,non-coding,3downstream
	hsa-miR-15b-5p
	hsa-miR-16-5p
	hsa-miR-195-5p
rs72828813	hsa-miR-1285-3p	chr17:42984085:C/T	GFAP	protein_coding	non-coding intronic,3utr,3downstream
	hsa-miR-3622b-5p
rs73247638	hsa-miR-148b-5p	chrX:153127105:G/T	L1CAM	protein_coding	3utr,3downstream
	hsa-miR-512-3p
rs73289575	hsa-miR-125b-2-3p	chr20:42090863:T/G	SRSF6	protein_coding	3downstream,3utr
	hsa-miR-142-5p
rs73783802	hsa-miR-9-5p	chr5:126793014:C/G	MEGF10	protein_coding	3utr,3downstream,non-coding intronic
rs74046964	hsa-miR-106b-3p	chr11:1482865:G/C	BRSK2	protein_coding	3utr,3downstream,non-coding
rs74154318	hsa-miR-29b-2-5p	chr10:105049582:G/A	INA	protein_coding	3utr
rs74444317	hsa-miR-4467	chr7:937587:G/A	ADAP1	protein_coding	3utr,non-coding,3downstream
rs74819145	hsa-miR-148a-5p	chr1:173457505:T/G	PRDX6	protein_coding	3utr,3downstream
	hsa-miR-148b-5p
rs75952196	hsa-miR-142-5p	chr5:126793491:T/A	MEGF10	protein_coding	3utr,non-coding intronic
rs76463641	hsa-miR-27a-3p	chr11:1483292:G/A	BRSK2	protein_coding	3utr,3downstream
rs77096466	hsa-miR-1285-3p	chr20:58905474:C/T	GNAS
rs77171194	hsa-miR-342-3p	chr5:126795124:T/C	MEGF10	protein_coding	3utr,non-coding intronic
rs77474447	hsa-miR-766-5p	chr7:938282:G/A	ADAP1	protein_coding	3utr,non-coding,3downstream
rs78940206	hsa-miR-16-2-3p	chr5:126793367:T/G	MEGF10	protein_coding	3utr,non-coding intronic
	hsa-miR-195-3p
rs79339279	hsa-miR-27a-3p	chr15:52414552:C/G	GNB5	protein_coding	3utr,non-coding,3downstream
rs79448819	hsa-miR-766-3p	chr7:938550:C/T	ADAP1	protein_coding	3utr,non-coding,3downstream
rs80104454	hsa-miR-511	chr17:42983027:C/T	GFAP	protein_coding	non-coding intronic,3utr,3downstream
rs8240	hsa-miR-151a-3p	chr19:13064338:G/A	RAD23A	protein_coding	3downstream,3utr
